# Supplementary material for: Feeding global aquaculture
Source: Sci Adv. 2024 Oct 16;10(42):eadn9698. doi: 10.1126/sciadv.adn9698 (PMC11482329; doi:10.1126/sciadv.adn9698)
Supplement: Supplementary file 2 — Data S1 [file sciadv.adn9698_data_s1.zip]

Archive with 1 entries (1 files):
- adn9698_data_s1.xlsx
