# Supplementary material for: Feeding global aquaculture
Source: Sci Adv. 2024 Oct 16;10(42):eadn9698. doi: 10.1126/sciadv.adn9698 (PMC11482329; doi:10.1126/sciadv.adn9698)
Supplement: Supplementary file 2 — Data S1 [file sciadv.adn9698_data_s1.zip › adn9698_data_s1.xlsx]

## Sheet: FBIFBO
Fished Biomass In : Fish Biomass Out Ratios by Aquacultural Species Sector (Two Methods and Four Feed Composition Scenarios)
TABLE S1
A: NAYLOR&al/NAYLOR&al*
Purple columns represent new constants. Red columns represent alternative parameters. These factors are used in the Naylor* scenario and all subsequent scenarios.
SECTOR	GLOBAL				MEAL														OIL																BYCATCH		RESULTS
	total production [kt]	% on feed	production w/ feeds [kt]	feed conversion ratio	% fish meal in feed	% trimmings in meal	% fish meal from wild	% trimmings from wild	% meal from wild trimmings	% fish meal from wild	% wild fish meal in feed	% wild fish meal in feed	meal efficiency	meal efficiency (whole fish)	meal efficiency (trimmings)	whole fish from wild (meal) [kt]	whole fish from wild (meal) [kt]	trimmings from wild (meal) [kt]	% fish oil in feed	% trimmings in oil	oil efficiency (whole)	oil efficiency (whole)	oil efficiency (trimmings)	oil efficiency (trimmings)	% trimmings from wild	% oil from wild trimmings	% fish oil from wild	whole fish equivalent from wild (oil) [kt]	whole fish equivalent from wild (oil) [kt]	trimmings from wild (oil) [kt]	recovered oil from wild fish meal [kt]	recovered oil from wild fish meal [kt]	whole fish from wild (oil) [kt]	whole fish from wild (oil) [kt]	small pelagic bycatch rate	trimmings bycatch rate	collateral fished biomass [kt]	consumed wild fish biomass [kt]	FBI:FBO (Naylor)	ADJUSTED FBI:FBO	ADJUSTED + COLLATERAL FBI:FBO	ADJUSTED - FED FBI:FBO	ADJUSTED + COLLATERAL - FED FBI:FBO			ALL (Figure 1)
carp	13986	0.57	7972.02	1.7	0.01	0.6	0.4	0.659	0.3954	0.63724	0.004	0.0063724	0.24	0.208715	0.197216	225.874	259.73	271.714	0	0	0.05	0.0762137	0.1	0.10725	0.659	0	0	0	0	0	11.2937	11.4109	-225.874	-149.723	0.123345	0.1	55.0318	381.721	0.0153425	0.0264772	0.030412	0.0464513	0.0533544				Naylor&al (7%)	Naylor&al* (7%)	FAO (9%)
tilapia	5881	0.92	5410.52	1.7	0.02	0.75	0.25	0.659	0.49425	0.620688	0.005	0.0124138	0.24	0.208715	0.197216	191.623	220.345	461.023	0	0	0.05	0.0762137	0.1	0.10725	0.659	0	0	0	0	0	9.58113	15.0866	-191.623	-197.952	0.123345	0.1	69.738	681.368	0.0309542	0.113294	0.125152	0.123146	0.136035			whole fish	0.282808	0.2412	0.353587
shrimp	5512	0.86	4740.32	1.6	0.1	0.5	0.5	0.659	0.3295	0.66475	0.05	0.066475	0.24	0.208715	0.197216	1580.11	1816.95	1267.19	0.02	0	0.05	0.0762137	0.1	0.10725	0.659	0	0.02	3033.8	1990.33	0	79.0053	66.6174	1453.7	1116.24	0.123345	0.1	567.113	5074.47	0.822733	0.908536	1.01142	1.05644	1.17607			fish cuts		0.118938	0.143305
catfish	5519	0.81	4470.39	1.3	0.02	0.75	0.25	0.659	0.49425	0.620688	0.005	0.0124138	0.24	0.208715	0.197216	121.073	139.221	291.289	0	0	0.05	0.0762137	0.1	0.10725	0.659	0	0	0	0	0	6.05365	9.5322	-121.073	-125.072	0.123345	0.1	44.0626	430.509	0.0208406	0.0762778	0.0842616	0.0941701	0.104027			collateral		0.0416446	0.0696102
misc. marine fish	3098	0.8	2478.4	1.7	0.14	0.428571	0.571429	0.659	0.282429	0.692469	0.08	0.0969457	0.24	0.208715	0.197216	1404.43	1614.94	844.724	0.03	0.02	0.05	0.0762137	0.1	0.10725	0.659	0.01318	0.0302636	2527.97	1658.47	15.5332	70.2213	53.9697	1123.54	950.336	0.123345	0.1	463.818	4133.67	1.24667	1.31688	1.4666	1.6461	1.83325			TOTAL	0.282808	0.401782	0.566502
salmon	2577	1	2577	1.3	0.12	0.5	0.5	0.659	0.3295	0.66475	0.06	0.07977	0.24	0.208715	0.197216	837.525	963.063	671.665	0.06	0.04	0.05	0.0762137	0.1	0.10725	0.659	0.02636	0.0610544	4020.12	2637.4	49.4034	41.8762	35.3101	3182.59	2174.1	0.123345	0.1	500.721	4321.53	1.86875	1.66326	1.85756	1.66326	1.85756			INPUTS	0.282808	0.360138	0.496892
frshwtr crustaceans	2536	0.6	1521.6	1.8	0.12	0.583333	0.416667	0.659	0.384417	0.64091	0.05	0.0769092	0.24	0.208715	0.197216	570.6	656.128	640.641	0.01	0	0.05	0.0762137	0.1	0.10725	0.659	0	0.01	547.776	359.368	0	28.53	27.8325	-22.824	-5.82206	0.123345	0.1	178.771	1656.14	0.42975	0.642076	0.712569	1.07013	1.18762
misc. frshwtr fish	2491	0.43	1071.13	1.7	0.11	0.727273	0.272727	0.659	0.479273	0.621289	0.03	0.0683418	0.24	0.208715	0.197216	227.615	261.733	486.771	0.02	0	0.05	0.0762137	0.1	0.10725	0.659	0	0.02	728.368	477.846	0	11.3808	16.4429	500.753	262.098	0.123345	0.1	135.692	1226.35	0.379206	0.485711	0.540184	1.12956	1.25624
milkfish	1729	0.55	950.95	1.7	0.02	0	1	0.659	0	1	0.02	0.02	0.24	0.208715	0.197216	134.718	154.911	0	0	0	0.05	0.0762137	0.1	0.10725	0.659	0	0	0	0	0	6.7359	4.27207	-134.718	-56.0538	0.123345	0.1	16.6168	154.911	0.0740208	0.0871249	0.0967355	0.158409	0.175883
trout	846	1	846	1.3	0.09	0.444444	0.555556	0.659	0.292889	0.685728	0.05	0.0617156	0.24	0.208715	0.197216	229.125	263.469	147	0.06	0.02	0.05	0.0762137	0.1	0.10725	0.659	0.01318	0.0602636	1319.76	865.828	8.10929	11.4563	8.96829	1090.63	748.155	0.123345	0.1	150.568	1284.41	1.81729	1.50761	1.68559	1.50761	1.68559
eel	259	1	259	1.5	0.35	0.285714	0.714286	0.659	0.188286	0.768082	0.25	0.268829	0.24	0.208715	0.197216	404.687	465.347	129.818	0.05	0	0.05	0.0762137	0.1	0.10725	0.659	0	0.05	388.5	254.875	0	20.2344	13.7996	-16.1875	73.8103	0.123345	0.1	94.3354	850.04	2.98437	3.22873	3.59296	3.22873	3.59296
all	44434	0.726861	32297.3	1.59067	0.0586368	0.589254	0.410746	0.659	0.388318	0.693858	0.0280359	0.0391827	0.24	0.208715	0.197216	5927.37	6815.84	5211.83	0.013132	0.00525022	0.05	0.0762137	0.1	0.10725	0.659	0.00345989	0.0132432	12566.3	8244.12	73.0459	296.369	263.242	6638.92	4790.11	0.123345	0.1	1850.43	16890.8	0.282808	0.360138	0.401782	0.49547	0.572122
herbivorous	27115	0.693486	17852.9	1.11298	0.0165999	0.683019	0.370247	0.659	0.45011	0.681345	0.00561878	0.0107814	0.24	0.208715	0.197216	673.287	774.207	1024.03	0	0	0.05	0.0762137	0.1	0.10725	0.659	0	0	0	0	0	33.6644	40.3019	-673.287	-528.8	0.123345	0.1	185.449	1798.23	0.0235893	0.0648324	0.0716718	0.0984674	0.108855
carnivorous	3682	1	3682	1.31407	0.129286	0.472162	0.527838	0.659	0.311155	0.676839	0.0710674	0.0889205	0.24	0.208715	0.197216	1471.34	1691.88	948.482	0.0592966	0.032591	0.05	0.0762137	0.1	0.10725	0.659	0.0214775	0.0600951	5728.38	3758.1	57.5127	73.5669	58.078	4257.04	2996.06	0.123345	0.1	745.624	8426.25	1.9354	2.27273	2.47523	2.27273	2.47523
References:																																														Figure 2
	total production [kt]	% on feed	production w/ feeds [kt]	feed conversion ratio	% fish meal in feed	% trimmings in meal	% fish meal from wild	% trimmings from wild	% meal from wild trimmings	% fish meal from wild	% wild fish meal in feed	% wild fish meal in feed	meal efficiency	meal efficiency (whole fish)	meal efficiency (trimmings)	whole fish from wild (meal) [kt]	whole fish from wild (meal) [kt]	trimmings from wild (meal) [kt]	% fish oil in feed	% trimmings in oil	oil efficiency (whole)	oil efficiency (whole)	oil efficiency (trimmings)	oil efficiency (trimmings)	% trimmings from wild	% oil from wild trimmings	% fish oil from wild	whole fish equivalent from wild (oil) [kt]	whole fish equivalent from wild (oil) [kt]	trimmings from wild (oil) [kt]	recovered oil from wild fish meal [kt]	recovered oil from wild fish meal [kt]	whole fish from wild (oil) [kt]	whole fish from wild (oil) [kt]	small pelagic bycatch rate	trimmings bycatch rate	collateral fished biomass [kt]	consumed wild fish biomass [kt]	FBI:FBO (Naylor)	FBI:FBO	COLLATERAL FBI:FBO	ADJUSTED - FED FBI:FBO	COLLATERAL + FED FBI:FBO				Naylor&al (7%)	Naylor&al* (7%)	FAO (9%)
carp	1	1	1	1	1	1	derived	14	derived	derived	1	derived	1	Table S2	Table S2	derived	derived	derived	1	1	1	Table S2	1	Table S2	14	derived	derived	derived	derived	derived	derived	derived	derived	derived	Table S3	Table S3	derived	derived	derived	derived	derived	derived	derived			Naylor&al	0.282808
tilapia	1	1	1	1	1	1	derived	14	derived	derived	1	derived	1	Table S2	Table S2	derived	derived	derived	1	1	1	Table S2	1	Table S2	14	derived	derived	derived	derived	derived	derived	derived	derived	derived	Table S3	Table S3	derived	derived	derived	derived	derived	derived	derived			adjusted		0.360138	0.496892
shrimp	1	1	1	1	1	1	derived	14	derived	derived	1	derived	1	Table S2	Table S2	derived	derived	derived	1	1	1	Table S2	1	Table S2	14	derived	derived	derived	derived	derived	derived	derived	derived	derived	Table S3	Table S3	derived	derived	derived	derived	derived	derived	derived			adjusted plus collateral		0.401782	0.566502
catfish	1	1	1	1	1	1	derived	14	derived	derived	1	derived	1	Table S2	Table S2	derived	derived	derived	1	1	1	Table S2	1	Table S2	14	derived	derived	derived	derived	derived	derived	derived	derived	derived	Table S3	Table S3	derived	derived	derived	derived	derived	derived	derived			adjusted minus unfed farms		0.514828	0.673696
other marine fish	1	1	1	1	1	1	derived	14	derived	derived	1	derived	1	Table S2	Table S2	derived	derived	derived	1	1	1	Table S2	1	Table S2	14	derived	derived	derived	derived	derived	derived	derived	derived	derived	Table S3	Table S3	derived	derived	derived	derived	derived	derived	derived			adjusted plus collateral minus unfed farms		0.572122	0.769464
salmon	1	1	1	1	1	1	derived	14	derived	derived	1	derived	1	Table S2	Table S2	derived	derived	derived	1	1	1	Table S2	1	Table S2	14	derived	derived	derived	derived	derived	derived	derived	derived	derived	Table S3	Table S3	derived	derived	derived	derived	derived	derived	derived
frshwtr crustaceans	1	1	1	1	1	1	derived	14	derived	derived	1	derived	1	Table S2	Table S2	derived	derived	derived	1	1	1	Table S2	1	Table S2	14	derived	derived	derived	derived	derived	derived	derived	derived	derived	Table S3	Table S3	derived	derived	derived	derived	derived	derived	derived
misc. frshwtr fish	1	1	1	1	1	1	derived	14	derived	derived	1	derived	1	Table S2	Table S2	derived	derived	derived	1	1	1	Table S2	1	Table S2	14	derived	derived	derived	derived	derived	derived	derived	derived	derived	Table S3	Table S3	derived	derived	derived	derived	derived	derived	derived
milkfish	1	1	1	1	1	1	derived	14	derived	derived	1	derived	1	Table S2	Table S2	derived	derived	derived	1	1	1	Table S2	1	Table S2	14	derived	derived	derived	derived	derived	derived	derived	derived	derived	Table S3	Table S3	derived	derived	derived	derived	derived	derived	derived
trout	1	1	1	1	1	1	derived	14	derived	derived	1	derived	1	Table S2	Table S2	derived	derived	derived	1	1	1	Table S2	1	Table S2	14	derived	derived	derived	derived	derived	derived	derived	derived	derived	Table S3	Table S3	derived	derived	derived	derived	derived	derived	derived
eel	1	1	1	1	1	1	derived	14	derived	derived	1	derived	1	Table S2	Table S2	derived	derived	derived	1	1	1	Table S2	1	Table S2	14	derived	derived	derived	derived	derived	derived	derived	derived	derived	Table S3	Table S3	derived	derived	derived	derived	derived	derived	derived
B: MBA																																					FIGURE 1											FIGURE 2
SECTOR	GLOBAL				MEAL												OIL											BYCATCH		RESULTS
	total production [kt]	% on feed	production w/ feeds [kt]	feed conversion ratio	% fish meal in feed	% trimmings in meal	% meal from whole fish	% trimmings from wild	% meal from wild trimmings	% fish meal from wild	% whole fish meal in feed	% wild fish meal in feed	meal efficiency (whole fish)	meal efficiency (trimmings)	whole fish from wild (meal) [kt]	trimmings from wild (meal) [kt]	% fish oil in feed	% trimmings in oil	oil efficiency (whole)	oil efficiency (trimmings)	% trimmings from wild	% oil from wild trimmings	% fish oil from wild	whole fish from wild (oil) [kt]	trimmings from wild (oil) [kt]	recovered oil from wild fish meal [kt]	recovered oil difference [kt]	small pelagic bycatch rate	trimmings bycatch rate	collateral fished biomass [kt]	consumed wild fish biomass [kt]	ADJUSTED FBI:FBO	ADJUSTED + COLLATERAL FBI:FBO	ADJUSTED - FED FBI:FBO	ADJUSTED + COLLATERAL - FED FBI:FBO
carp	13986	0.57	7972.02	1.7	0.02	0.6	0.4	0.659	0.3954	0.63724	0.008	0.0127448	0.208715	0.197216	519.461	543.428	0	0	0.0762137	0.10725	0.659	0	0	0	0	22.8219	-299.446	0.123345	0.1	118.416	1062.89	0.0743649	0.0828316	0.130465	0.145319
tilapia	5881	0.92	5410.52	1.7	0.015	0.2	0.8	0.659	0.1318	0.82636	0.012	0.0123954	0.208715	0.197216	528.828	92.2046	0.005	0	0.0762137	0.10725	0.659	0	0.005	603.427	0	15.0643	405.768	0.123345	0.1	148.878	1224.46	0.205645	0.23096	0.223527	0.251043
shrimp	5512	0.86	4740.32	1.6	0.12	0	1	0.659	0	1	0.12	0.12	0.208715	0.197216	4360.68	0	0.02	0	0.0762137	0.10725	0.659	0	0.02	1990.33	0	120.257	412.435	0.123345	0.1	783.364	6351.01	1.1304	1.27252	1.31442	1.47967
catfish	5519	0.81	4470.39	1.3	0.06	0.065	0.935	0.659	0.042835	0.937784	0.0561	0.0562671	0.208715	0.197216	1562.06	75.735	0.01	0	0.0762137	0.10725	0.659	0	0.01	762.527	0	43.206	195.621	0.123345	0.1	294.299	2400.32	0.427091	0.480416	0.527273	0.593106
misc. marine fish	3098	0.8	2478.4	1.7	0.206667	0.536667	0.463333	0.659	0.353663	0.653133	0.0957556	0.134981	0.208715	0.197216	1932.99	1561.49	0.106667	0.713333	0.0762137	0.10725	0.659	0.470087	0.441995	5896.79	1969.83	75.1439	4910.83	0.123345	0.1	1318.9	11361.1	3.64298	4.06871	4.55373	5.08588
salmon	2577	1	2577	1.3	0.197	0.5	0.5	0.659	0.3295	0.66475	0.0985	0.130956	0.208715	0.197216	1581.03	1102.65	0.1229	0.04	0.0762137	0.10725	0.659	0.02636	0.123954	5402.27	101.195	57.9674	4641.68	0.123345	0.1	981.738	8187.14	3.15451	3.53547	3.15451	3.53547
frshwtr crustaceans	2536	0.6	1521.6	1.8	0.02	0	1	0.659	0	1	0.02	0.02	0.208715	0.197216	262.451	0	0	0	0.0762137	0.10725	0.659	0	0	0	0	7.23776	-94.9667	0.123345	0.1	32.372	262.451	0.100636	0.113401	0.167727	0.189002
misc. frshwtr fish	2491	0.43	1071.13	1.7	0.3	1	0	0.659	0.659	0.659	0	0.1977	0.208715	0.197216	0	1825.39	0.06	0.5	0.0762137	0.10725	0.659	0.3295	0.22475	1433.54	335.661	47.5663	809.421	0.123345	0.1	392.925	3594.59	1.42394	1.58167	3.31148	3.67831
milkfish	1729	0.55	950.95	1.7	0.03	0	1	0.659	0	1	0.03	0.03	0.208715	0.197216	232.366	0	0	0	0.0762137	0.10725	0.659	0	0	0	0	6.4081	-84.0806	0.123345	0.1	28.6612	232.366	0.130687	0.147264	0.237613	0.267753
trout	846	1	846	1.3	0.093	0.247312	0.752688	0.659	0.162978	0.792995	0.07	0.0737485	0.208715	0.197216	368.856	84.525	0.07	0.0257143	0.0762137	0.10725	0.659	0.0169457	0.0704357	1010.13	12.1639	10.7169	869.517	0.123345	0.1	179.76	1475.68	1.73163	1.94412	1.73163	1.94412
eel	259	1	259	1.5	0.585	0.84	0.16	0.659	0.55356	0.62499	0.0936	0.365619	0.208715	0.197216	174.226	637.925	0.04	0	0.0762137	0.10725	0.659	0	0.04	203.9	0	18.7682	-42.3567	0.123345	0.1	110.432	1016.05	3.85051	4.27689	3.85051	4.27689
bluefin	22.679	1	22.679	15	0.225	0	1	0.659	0	1	0.225	0.225	0.208715	0.197216	366.727	0	0.05	0	0.0762137	0.10725	0.659	0	0.05	223.178	0	10.1134	90.4798	0.123345	0.1	72.7618	589.906	25.5652	28.7735	25.5652	28.7735
all	44434	0.726861	32297.3	1.59067	0.0838467	0.318057	0.681943	0.659	0.209599	0.801758	0.0489795	0.0646759	0.208715	0.197216	11522.9	5923.35	0.0272929	0.0751865	0.0762137	0.10725	0.659	0.0495479	0.0585844	17302.9	2418.85	425.158	11724.4	0.123345	0.1	4389.74	31589.6	0.710932	0.809725	0.978086	1.10084
herbivorous	27115	0.693486	17852.9	1.11298	0.0300987	0.344811	0.708455	0.659	0.227231	0.823077	0.0228545	0.0251349	0.208715	0.197216	2842.71	711.368	0.00401931	0	0.0762137	0.10725	0.659	0	0.00401931	1365.95	0	87.5004	217.863	0.123345	0.1	590.254	3684.44	0.132655	0.154424	0.201476	0.234538
carnivorous	3682	1	3682	1.31407	0.200397	0.465857	0.534143	0.659	0.307	0.69142	0.091607	0.134318	0.208715	0.197216	2124.11	1825.1	0.104914	0.0339039	0.0762137	0.10725	0.659	0.0223427	0.105752	6616.3	113.359	87.4524	5468.84	0.123345	0.1	1271.93	10678.9	2.87654	3.22199	2.87654	3.22199
References:
	total production [kt]	% on feed	production w/ feeds [kt]	feed conversion ratio	% fish meal in feed	% trimmings in meal	% meal from whole fish	% trimmings from wild	% meal from wild trimmings	% fish meal from wild	% whole fish meal in feed	% wild fish meal in feed	meal efficiency (whole fish)	meal efficiency (trimmings)	whole fish from wild (meal) [kt]	trimmings from wild (meal) [kt]	% fish oil in feed	% trimmings in oil	oil efficiency (whole)	oil efficiency (trimmings)	% trimmings from wild	% oil from wild trimmings	% fish oil from wild	whole fish from wild (oil) [kt]	trimmings from wild (oil) [kt]	recovered oil from wild fish meal [kt]	recovered oil difference [kt]	small pelagic bycatch rate	trimmings bycatch rate	collateral fished biomass [kt]	consumed wild fish biomass [kt]	FBI:FBO	COLLATERAL FBI:FBO	ADJUSTED - FED FBI:FBO	COLLATERAL + FED FBI:FBO
carp	1	1	1	1	Seafood Watch Communication	N/A	derived	14	derived	derived	derived	derived	Table S2	Table S2	derived	derived	Seafood Watch Communication	N/A	Table S2	Table S2	14	derived	derived	derived	derived	derived	derived	Table S3	Table S3	derived	derived	derived	derived	derived	derived
tilapia	1	1	1	1	3	3	derived	14	derived	derived	derived	derived	Table S2	Table S2	derived	derived	3	3	Table S2	Table S2	14	derived	derived	derived	derived	derived	derived	Table S3	Table S3	derived	derived	derived	derived	derived	derived
shrimp	1	1	1	1	4	4	derived	14	derived	derived	derived	derived	Table S2	Table S2	derived	derived	4	4	Table S2	Table S2	14	derived	derived	derived	derived	derived	derived	Table S3	Table S3	derived	derived	derived	derived	derived	derived
catfish	1	1	1	1	5	5	derived	14	derived	derived	derived	derived	Table S2	Table S2	derived	derived	5	5	Table S2	Table S2	14	derived	derived	derived	derived	derived	derived	Table S3	Table S3	derived	derived	derived	derived	derived	derived
other marine fish	1	1	1	1	6	6	derived	14	derived	derived	derived	derived	Table S2	Table S2	derived	derived	6	6	Table S2	Table S2	14	derived	derived	derived	derived	derived	derived	Table S3	Table S3	derived	derived	derived	derived	derived	derived
salmon	1	1	1	1	7	7	derived	14	derived	derived	derived	derived	Table S2	Table S2	derived	derived	7	7	Table S2	Table S2	14	derived	derived	derived	derived	derived	derived	Table S3	Table S3	derived	derived	derived	derived	derived	derived
frshwtr crustaceans	1	1	1	1	8	8	derived	14	derived	derived	derived	derived	Table S2	Table S2	derived	derived	8	8	Table S2	Table S2	14	derived	derived	derived	derived	derived	derived	Table S3	Table S3	derived	derived	derived	derived	derived	derived
misc. frshwtr fish	1	1	1	1	9	9	derived	14	derived	derived	derived	derived	Table S2	Table S2	derived	derived	9	9	Table S2	Table S2	14	derived	derived	derived	derived	derived	derived	Table S3	Table S3	derived	derived	derived	derived	derived	derived
milkfish	1	1	1	1	N/A	N/A	derived	14	derived	derived	derived	derived	Table S2	Table S2	derived	derived	N/A	N/A	Table S2	Table S2	14	derived	derived	derived	derived	derived	derived	Table S3	Table S3	derived	derived	derived	derived	derived	derived
trout	1	1	1	1	10	10	derived	14	derived	derived	derived	derived	Table S2	Table S2	derived	derived	10	10	Table S2	Table S2	14	derived	derived	derived	derived	derived	derived	Table S3	Table S3	derived	derived	derived	derived	derived	derived
eel	1	1	1	1	11	11	derived	14	derived	derived	derived	derived	Table S2	Table S2	derived	derived	11	11	Table S2	Table S2	14	derived	derived	derived	derived	derived	derived	Table S3	Table S3	derived	derived	derived	derived	derived	derived
bluefin	15	15	15	15	12	12	derived	14	derived	derived	derived	derived	Table S2	Table S2	derived	derived	12	12	Table S2	Table S2	14	derived	derived	derived	derived	derived	derived	Table S3	Table S3	derived	derived	derived	derived	derived	derived
																																															FIGURE S1
C: FAO
SECTOR	GLOBAL				MEAL												OIL											BYCATCH		RESULTS
	total production [kt]	% on feed	production w/ feeds [kt]	feed conversion ratio	% fish meal in feed	% trimmings in meal	% meal from whole fish	% trimmings from wild	% meal from wild trimmings	% fish meal from wild	% whole fish meal in feed	% wild fish meal in feed	meal efficiency (whole fish)	meal efficiency (trimmings)	whole fish from wild (meal) [kt]	trimmings from wild (meal) [kt]	% fish oil in feed	% trimmings in oil	oil efficiency (whole)	oil efficiency (trimmings)	% trimmings from wild	% oil from wild trimmings	% fish oil from wild	whole fish from wild (oil) [kt]	trimmings from wild (oil) [kt]	recovered oil from wild fish meal [kt]	recovered oil difference [kt]	small pelagic bycatch rate	trimmings bycatch rate	collateral fished biomass [kt]	consumed wild fish biomass [kt]	ADJUSTED FBI:FBO	ADJUSTED + COLLATERAL FBI:FBO	ADJUSTED - FED FBI:FBO	ADJUSTED + COLLATERAL - FED FBI:FBO
carp	13986	0.57	7972.02	1.7	0.01	0.6	0.4	0.659	0.3954	0.63724	0.004	0.0063724	0.208715	0.197216	259.73	271.714	0	0	0.0762137	0.10725	0.659	0	0	0	0	11.4109	-149.723	0.123345	0.1	59.2078	531.444	0.0371824	0.0414158	0.0652323	0.0726593
tilapia	5881	0.92	5410.52	1.7	0.02	0.75	0.25	0.659	0.49425	0.620688	0.005	0.0124138	0.208715	0.197216	220.345	461.023	0	0	0.0762137	0.10725	0.659	0	0	0	0	15.0866	-197.952	0.123345	0.1	73.2807	681.368	0.113294	0.125755	0.123146	0.13669
shrimp	5512	0.86	4740.32	1.6	0.12	0.5	0.5	0.659	0.3295	0.66475	0.06	0.07977	0.208715	0.197216	2180.34	1520.63	0.015	0	0.0762137	0.10725	0.659	0	0.015	1492.74	0	79.9408	443.842	0.123345	0.1	605.119	5193.71	0.927752	1.03753	1.07878	1.20644
catfish	5519	0.81	4470.39	1.3	0.03	0.75	0.25	0.659	0.49425	0.620688	0.0075	0.0186206	0.208715	0.197216	208.831	436.933	0	0	0.0762137	0.10725	0.659	0	0	0	0	14.2983	-187.608	0.123345	0.1	69.4515	645.764	0.114417	0.127001	0.141255	0.156791
misc. marine fish	3098	0.8	2478.4	1.7	0.18	0.428571	0.571429	0.659	0.282429	0.692469	0.102857	0.124644	0.208715	0.197216	2076.35	1086.07	0.05	0.02	0.0762137	0.10725	0.659	0.01318	0.0502636	2764.12	25.8886	69.3897	1853.66	0.123345	0.1	708.243	5952.43	1.89898	2.12759	2.37373	2.65949
salmon	2577	1	2577	1.3	0.16	0.5	0.5	0.659	0.3295	0.66475	0.08	0.10636	0.208715	0.197216	1284.08	895.553	0.1	0.04	0.0762137	0.10725	0.659	0.02636	0.101054	4395.66	82.3391	47.0801	3777.93	0.123345	0.1	798.357	6657.64	2.56522	2.87502	2.56522	2.87502
frshwtr crustaceans	2536	0.6	1521.6	1.8	0.12	0.583333	0.416667	0.659	0.384417	0.64091	0.05	0.0769092	0.208715	0.197216	656.128	640.641	0.01	0	0.0762137	0.10725	0.659	0	0.01	359.368	0	27.8325	-5.82206	0.123345	0.1	189.32	1656.14	0.642076	0.716729	1.07013	1.19455
misc. frshwtr fish	2491	0.43	1071.13	1.7	0.12	0.727273	0.272727	0.659	0.479273	0.621289	0.0327273	0.0745547	0.208715	0.197216	285.527	531.023	0.03	0	0.0762137	0.10725	0.659	0	0.03	716.769	0	17.9377	481.408	0.123345	0.1	176.73	1533.32	0.608342	0.67929	1.41475	1.57974
milkfish	1729	0.55	950.95	1.7	0.03	0	1	0.659	0	1	0.03	0.03	0.208715	0.197216	232.366	0	0.01	0	0.0762137	0.10725	0.659	0	0.01	212.116	0	6.4081	128.035	0.123345	0.1	54.8246	444.482	0.253369	0.285077	0.46067	0.518323
trout	846	1	846	1.3	0.16	0.444444	0.555556	0.659	0.292889	0.685728	0.0888889	0.109717	0.208715	0.197216	468.389	261.333	0.1	0.02	0.0762137	0.10725	0.659	0.01318	0.100264	1443.05	13.5155	15.9436	1233.85	0.123345	0.1	263.251	2186.28	2.56541	2.87659	2.56541	2.87659
eel	259	1	259	1.5	0.38	0.285714	0.714286	0.659	0.188286	0.768082	0.271429	0.291871	0.208715	0.197216	505.234	140.945	0.03	0	0.0762137	0.10725	0.659	0	0.03	152.925	0	14.9825	-43.6597	0.123345	0.1	95.275	799.104	3.0275	3.39535	3.0275	3.39535
all	44434	0.726861	32297.3	1.59067	0.0719177	0.589254	0.410746	0.659	0.388318	0.693858	0.0347748	0.0481828	0.208715	0.197216	8377.32	6245.86	0.0186379	0.00525022	0.0762137	0.10725	0.659	0.00345989	0.0187492	11536.8	121.743	320.311	7333.96	0.123345	0.1	3093.06	22078.9	0.496892	0.566502	0.683613	0.769464
herbivorous	27115	0.693486	17852.9	1.11298	0.0196366	0.683019	0.370247	0.659	0.45011	0.681345	0.00677744	0.0128682	0.208715	0.197216	921.273	1169.67	0.000532658	0	0.0762137	0.10725	0.659	0	0.01	212.116	0	47.204	-407.247	0.123345	0.1	256.765	1636.49	0.0586129	0.0680823	0.0890211	0.103403
carnivorous	3682	1	3682	1.31407	0.175475	0.472162	0.527838	0.659	0.311155	0.676839	0.0955079	0.12018	0.208715	0.197216	2257.71	1297.83	0.095076	0.032591	0.0762137	0.10725	0.659	0.0214775	0.03	5991.64	95.8545	78.0062	4968.12	0.123345	0.1	1156.88	9643.03	2.59778	2.91198	2.59778	2.91198
References:
	total production [kt]	% on feed	production w/ feeds [kt]	feed conversion ratio	% fish meal in feed	% trimmings in meal	% meal from whole fish	% trimmings from wild	% meal from wild trimmings	% fish meal from wild	% whole fish meal in feed	% wild fish meal in feed	meal efficiency (whole fish)	meal efficiency (trimmings)	whole fish from wild (meal) [kt]	trimmings from wild (meal) [kt]	% fish oil in feed	% trimmings in oil	oil efficiency (whole)	oil efficiency (trimmings)	% trimmings from wild	% oil from wild trimmings	% fish oil from wild	whole fish from wild (oil) [kt]	trimmings from wild (oil) [kt]	recovered oil from wild fish meal [kt]	recovered oil difference [kt]	small pelagic bycatch rate	trimmings bycatch rate	collateral fished biomass [kt]	consumed wild fish biomass [kt]	FBI:FBO	COLLATERAL FBI:FBO	ADJUSTED - FED FBI:FBO	COLLATERAL + FED FBI:FBO
carp	1	1	1	1	2	1	derived	14	derived	derived	derived	derived	Table S2	Table S2	derived	derived	2	14	Table S2	Table S2	14	derived	derived	derived	derived	derived	derived	Table S3	Table S3	derived	derived	derived	derived	derived	derived
tilapia	1	1	1	1	2	1	derived	14	derived	derived	derived	derived	Table S2	Table S2	derived	derived	2	14	Table S2	Table S2	14	derived	derived	derived	derived	derived	derived	Table S3	Table S3	derived	derived	derived	derived	derived	derived
shrimp	1	1	1	1	2	1	derived	14	derived	derived	derived	derived	Table S2	Table S2	derived	derived	2	14	Table S2	Table S2	14	derived	derived	derived	derived	derived	derived	Table S3	Table S3	derived	derived	derived	derived	derived	derived
catfish	1	1	1	1	2	1	derived	14	derived	derived	derived	derived	Table S2	Table S2	derived	derived	2	14	Table S2	Table S2	14	derived	derived	derived	derived	derived	derived	Table S3	Table S3	derived	derived	derived	derived	derived	derived
other marine fish	1	1	1	1	2	1	derived	14	derived	derived	derived	derived	Table S2	Table S2	derived	derived	2	14	Table S2	Table S2	14	derived	derived	derived	derived	derived	derived	Table S3	Table S3	derived	derived	derived	derived	derived	derived
salmon	1	1	1	1	2	1	derived	14	derived	derived	derived	derived	Table S2	Table S2	derived	derived	2	14	Table S2	Table S2	14	derived	derived	derived	derived	derived	derived	Table S3	Table S3	derived	derived	derived	derived	derived	derived
frshwtr crustaceans	1	1	1	1	2	1	derived	14	derived	derived	derived	derived	Table S2	Table S2	derived	derived	2	14	Table S2	Table S2	14	derived	derived	derived	derived	derived	derived	Table S3	Table S3	derived	derived	derived	derived	derived	derived
misc. frshwtr fish	1	1	1	1	2	1	derived	14	derived	derived	derived	derived	Table S2	Table S2	derived	derived	2	14	Table S2	Table S2	14	derived	derived	derived	derived	derived	derived	Table S3	Table S3	derived	derived	derived	derived	derived	derived
milkfish	1	1	1	1	2	1	derived	14	derived	derived	derived	derived	Table S2	Table S2	derived	derived	2	14	Table S2	Table S2	14	derived	derived	derived	derived	derived	derived	Table S3	Table S3	derived	derived	derived	derived	derived	derived
trout	1	1	1	1	2	1	derived	14	derived	derived	derived	derived	Table S2	Table S2	derived	derived	2	14	Table S2	Table S2	14	derived	derived	derived	derived	derived	derived	Table S3	Table S3	derived	derived	derived	derived	derived	derived
eel	1	1	1	1	2	1	derived	14	derived	derived	derived	derived	Table S2	Table S2	derived	derived	2	14	Table S2	Table S2	14	derived	derived	derived	derived	derived	derived	Table S3	Table S3	derived	derived	derived	derived	derived	derived
D: PAHLOW&al
SECTOR	GLOBAL				MEAL												OIL											BYCATCH		RESULTS
	total production [kt]	% on feed	production w/ feeds [kt]	feed conversion ratio	% fish meal in feed	% trimmings in meal	% meal from whole fish	% trimmings from wild	% meal from wild trimmings	% fish meal from wild	% whole fish meal in feed	% wild fish meal in feed	meal efficiency (whole fish)	meal efficiency (trimmings)	whole fish from wild (meal) [kt]	trimmings from wild (meal) [kt]	% fish oil in feed	% trimmings in oil	oil efficiency (whole)	oil efficiency (trimmings)	% trimmings from wild	% oil from wild trimmings	% fish oil from wild	whole fish from wild (oil) [kt]	trimmings from wild (oil) [kt]	recovered oil from wild fish meal [kt]	recovered oil difference [kt]	small pelagic bycatch rate	trimmings bycatch rate	collateral fished biomass [kt]	consumed wild fish biomass [kt]	ADJUSTED FBI:FBO	ADJUSTED + COLLATERAL FBI:FBO	ADJUSTED - FED FBI:FBO	ADJUSTED + COLLATERAL - FED FBI:FBO
carp	13986	0.57	7972.02	1.7	0.0382479	0.6	0.4	0.659	0.3954	0.63724	0.0152991	0.0243731	0.208715	0.197216	993.413	1039.25	0.00155133	0	0.0762137	0.10725	0.659	0	0.00155133	275.86	0	43.6444	-296.799	0.123345	0.1	260.483	2308.52	0.161939	0.180563	0.284103	0.316778
tilapia	5881	0.92	5410.52	1.7	0.1	0.75	0.25	0.659	0.49425	0.620688	0.025	0.0620688	0.208715	0.197216	1101.73	2305.12	0.014	0	0.0762137	0.10725	0.659	0	0.014	1689.6	0	75.4332	699.837	0.123345	0.1	574.806	5096.44	0.853767	0.951506	0.928008	1.03425
shrimp	5512	0.86	4740.32	1.6	0.24258	0.5	0.5	0.659	0.3295	0.66475	0.12129	0.161255	0.208715	0.197216	4407.55	3073.94	0.0113774	0	0.0762137	0.10725	0.659	0	0.0113774	1132.24	0	161.6	-988.117	0.123345	0.1	990.699	8613.73	1.53341	1.71314	1.78303	1.99202
catfish	5519	0.81	4470.39	1.3	0.305644	0.75	0.25	0.659	0.49425	0.620688	0.0764109	0.189709	0.208715	0.197216	2127.6	4451.53	0.0225247	0	0.0762137	0.10725	0.659	0	0.0225247	1717.57	0	145.673	-193.805	0.123345	0.1	919.434	8296.69	1.4769	1.6435	1.82334	2.02901
misc. marine fish	3098	0.8	2478.4	1.7	0.460887	0.428571	0.571429	0.659	0.282429	0.692469	0.263364	0.31915	0.208715	0.197216	5316.46	2780.87	0.0763873	0.02	0.0762137	0.10725	0.659	0.01318	0.0766509	4222.87	39.5512	177.671	1891.65	0.123345	0.1	1458.67	12359.8	3.93224	4.40308	4.9153	5.50385
salmon	2577	1	2577	1.3	0.3218	0.5	0.5	0.659	0.3295	0.66475	0.1609	0.213917	0.208715	0.197216	2582.61	1801.18	0.2246	0.04	0.0762137	0.10725	0.659	0.02636	0.225654	9872.66	184.934	94.6899	8630.24	0.123345	0.1	1734.9	14441.4	5.56721	6.24044	5.56721	6.24044
frshwtr crustaceans	2536	0.6	1521.6	1.8	0.301359	0.583333	0.416667	0.659	0.384417	0.64091	0.125566	0.193144	0.208715	0.197216	1647.75	1608.86	0.025288	0	0.0762137	0.10725	0.659	0	0.025288	908.769	0	69.8965	-8.34254	0.123345	0.1	476.219	4165.38	1.61494	1.80272	2.69156	3.00454
misc. frshwtr fish	2491	0.43	1071.13	1.7	0.244606	0.727273	0.272727	0.659	0.479273	0.621289	0.0667107	0.151971	0.208715	0.197216	582.012	1082.43	0.007773	0	0.0762137	0.10725	0.659	0	0.007773	185.715	0	36.564	-294.041	0.123345	0.1	202.938	1850.16	0.728057	0.809526	1.69316	1.88262
milkfish	1729	0.55	950.95	1.7	0.1247	0	1	0.659	0	1	0.1247	0.1247	0.208715	0.197216	965.87	0	0.0321	0	0.0762137	0.10725	0.659	0	0.0321	680.892	0	26.6363	331.397	0.123345	0.1	203.12	1646.76	0.937031	1.05451	1.70369	1.91729
trout	846	1	846	1.3	0.3724	0.444444	0.555556	0.659	0.292889	0.685728	0.206889	0.255365	0.208715	0.197216	1090.18	608.253	0.1	0.02	0.0762137	0.10725	0.659	0.01318	0.100264	1443.05	13.5155	37.1088	956.142	0.123345	0.1	374.637	3154.99	3.68544	4.12827	3.68544	4.12827
eel	259	1	259	1.5	0.5	0.285714	0.714286	0.659	0.188286	0.768082	0.357143	0.384041	0.208715	0.197216	664.781	185.454	0	0	0.0762137	0.10725	0.659	0	0	0	0	19.7138	-258.664	0.123345	0.1	100.543	850.235	3.20665	3.59484	3.20665	3.59484
all	44434	0.726861	32297.3	1.59067	0.204891	0.589254	0.410746	0.659	0.388318	0.693858	0.0894736	0.135479	0.208715	0.197216	21480	18936.9	0.0363121	0.00525022	0.0762137	0.10725	0.659	0.00345989	0.0364233	22129.2	238	888.631	10469.5	0.123345	0.1	7296.45	51124.3	1.13057	1.31478	1.58293	1.78133
herbivorous	27115	0.693486	17852.9	1.11298	0.130561	0.683019	0.370247	0.659	0.45011	0.681345	0.0401838	0.0838397	0.208715	0.197216	5188.61	7795.89	0.0122856	0	0.0762137	0.10725	0.659	0	0.070176	4363.91	0	291.387	540.63	0.123345	0.1	1957.84	13233.7	0.477313	0.549519	0.724943	0.834608
carnivorous	3682	1	3682	1.31407	0.345961	0.472162	0.527838	0.659	0.311155	0.676839	0.185271	0.235407	0.208715	0.197216	4337.57	2594.89	0.180172	0.032591	0.0762137	0.10725	0.659	0.0214775	0.03	11315.7	198.449	151.512	9327.71	0.123345	0.1	2210.08	18446.6	4.96879	5.56904	4.96879	5.56904
References:
	total production [kt]	% on feed	production w/ feeds [kt]	feed conversion ratio	% fish meal in feed	% trimmings in meal	% meal from whole fish	% trimmings from wild	% meal from wild trimmings	% fish meal from wild	% whole fish meal in feed	% wild fish meal in feed	meal efficiency (whole fish)	meal efficiency (trimmings)	whole fish from wild (meal) [kt]	trimmings from wild (meal) [kt]	% fish oil in feed	% trimmings in oil	oil efficiency (whole)	oil efficiency (trimmings)	% trimmings from wild	% oil from wild trimmings	% fish oil from wild	whole fish from wild (oil) [kt]	trimmings from wild (oil) [kt]	recovered oil from wild fish meal [kt]	recovered oil difference [kt]	small pelagic bycatch rate	trimmings bycatch rate	collateral fished biomass [kt]	consumed wild fish biomass [kt]	FBI:FBO	COLLATERAL FBI:FBO	ADJUSTED - FED FBI:FBO	COLLATERAL + FED FBI:FBO
carp	1	1	1	1	13	1	derived	14	derived	derived	derived	derived	Table S2	Table S2	derived	derived	13	14	Table S2	Table S2	14	derived	derived	derived	derived	derived	derived	Table S3	Table S3	derived	derived	derived	derived	derived	derived
tilapia	1	1	1	1	13	1	derived	14	derived	derived	derived	derived	Table S2	Table S2	derived	derived	13	14	Table S2	Table S2	14	derived	derived	derived	derived	derived	derived	Table S3	Table S3	derived	derived	derived	derived	derived	derived
shrimp	1	1	1	1	13	1	derived	14	derived	derived	derived	derived	Table S2	Table S2	derived	derived	13	14	Table S2	Table S2	14	derived	derived	derived	derived	derived	derived	Table S3	Table S3	derived	derived	derived	derived	derived	derived
catfish	1	1	1	1	13	1	derived	14	derived	derived	derived	derived	Table S2	Table S2	derived	derived	13	14	Table S2	Table S2	14	derived	derived	derived	derived	derived	derived	Table S3	Table S3	derived	derived	derived	derived	derived	derived
other marine fish	1	1	1	1	13	1	derived	14	derived	derived	derived	derived	Table S2	Table S2	derived	derived	13	14	Table S2	Table S2	14	derived	derived	derived	derived	derived	derived	Table S3	Table S3	derived	derived	derived	derived	derived	derived
salmon	1	1	1	1	13	1	derived	14	derived	derived	derived	derived	Table S2	Table S2	derived	derived	13	14	Table S2	Table S2	14	derived	derived	derived	derived	derived	derived	Table S3	Table S3	derived	derived	derived	derived	derived	derived
frshwtr crustaceans	1	1	1	1	13	1	derived	14	derived	derived	derived	derived	Table S2	Table S2	derived	derived	13	14	Table S2	Table S2	14	derived	derived	derived	derived	derived	derived	Table S3	Table S3	derived	derived	derived	derived	derived	derived
misc. frshwtr fish	1	1	1	1	13	1	derived	14	derived	derived	derived	derived	Table S2	Table S2	derived	derived	13	14	Table S2	Table S2	14	derived	derived	derived	derived	derived	derived	Table S3	Table S3	derived	derived	derived	derived	derived	derived
milkfish	1	1	1	1	13	1	derived	14	derived	derived	derived	derived	Table S2	Table S2	derived	derived	13	14	Table S2	Table S2	14	derived	derived	derived	derived	derived	derived	Table S3	Table S3	derived	derived	derived	derived	derived	derived
trout	1	1	1	1	13	1	derived	14	derived	derived	derived	derived	Table S2	Table S2	derived	derived	13	14	Table S2	Table S2	14	derived	derived	derived	derived	derived	derived	Table S3	Table S3	derived	derived	derived	derived	derived	derived
eel	1	1	1	1	13	1	derived	14	derived	derived	derived	derived	Table S2	Table S2	derived	derived	13	14	Table S2	Table S2	14	derived	derived	derived	derived	derived	derived	Table S3	Table S3	derived	derived	derived	derived	derived	derived
[truncated: 15 more columns]

## Sheet: Terrestrial Feed
Terrestrial Feed Impacts
Pahlow et al./FAO Data:
			Summary of feed formulations used in the study on commercial aquafeed by Pahlow et al. (ref. 13)
	Pahlow et al. note:		Note that for brevity the weighted average (according to life stages) is shown here where applicable; in case several diets were studied, the mean is shown (this is only if the diets did not differ significantly - significantly differing diets were studied in detail in the discussion section)
			The data used for the calculations and results shown in the paper are substantially more detailed.
					Aggregate Sold Weight (ref. 15)	Animal origin			Plant origin																			Lipids			Additives			FIGURE 4
					tons	Fish meal	Rendered animal products	Other animal ingredients	Canola meal	Canola oilcake	Cassava meal	Maize meal	Maize gluten meal	Cottonseed meal	Groundnut meal	Groundnut oilcake	Lupin kernel meal	Mustard oil cake	Rice bran	Soybean meal	Soybean cake	Sunflower oil cake	Wheat meal	Wheat gluten meal	Wheat bran	Wheat middlings	Other plant ingredients	Fish oil	Vegetable oil	Other oil	Additives	sum
	Freshwater fishes	Grass carp(=White amur) (h)	Grass carp(=White amur)	h)	5.31498e+06	2.4				44.9		10.5									10.5		18		10.4						3.3	100
		Common carp (o)	Common carp	o)	3.99576e+06	3.75				40.75		9.225									28.25		11.775		3						3.25	100
		Crucian carp (o)	Crucian carp	o)	2459.35	3.75				40.75		9.225									28.25		11.775		3						3.25	100
		Wuchang bream (h)	Wuchang bream	h)	723208	2.4				44.9		10.5									10.5		18		10.4						3.3	100
		Black carp (m)	Black carp	m)	541164	17.5			15					2.5					3.5	32			10			5.93		2.45			11.12	100
		Silver barb (h)	Silver barb	h)	134369	15										24			20	26								2.5	2.5		10	100
		Indian major carps (pl)	Indian major carps	pl)	0	5										40			39	15											1	100
		Nile tilapia (o,h)	Nile tilapia	o,h)	4.06432e+06	10	1.95				4.8	10.5	0.6						14.3	33.5			0.2		5	13.5		1.4	0.65		3.6	100
		Pangasiid catfish (o)	Pangasiid catfish	o)	0	13.9	6.31		2.5		7.5				6				33.91	25.22							3.75	0.06			0.85	100
50/50 USA and China		Channel catfish (o)	Channel catfish	o)	387309	7.5	7.1					9.6	2.3	7.9					17.5	28.7						6	6.8			1.2	5.4	100
		Hybrid catfish (o)	Hybrid catfish	o)	0	25.65			21										4.65	31.5				1.2			8.25	4			3.75	100
		North African catfish (o)	North African catfish	o)	255516	28.57	8.57	3.22				12.86								30			3.57					5.14	3.43		4.64	100
		Amur catfish (c)	Amur catfish	c)	412901	39.8														25			28.05				2		3.3		1.85	100
		Yellow catfish (c)	Yellow catfish	c)	322858	48														18.68							21.76	5.55			6.01	100
		Snakehead (c)	Snakehead	c)	450093	17.5	0	50											17	7.5							7				1	100
		Mandarin fish (c)	Mandarin fish	c)	270519	40.9	7.2	35				3.6															7	2.3			4	100
		Asian swamp eel (c)	Asian swamp eel	c)	333631	50														12					6		26				6	100
		Charachidae (o)	Charachidae	o)	0	9.7	0	0	0	0	0	1.3	0	0	0	0	0	0	8	33.7	0	0	0	0	19	10	13.3	0	3.3	0	1.7	100
	Diadromous fishes	River eel (c)	River eel	c)	0	64.15		5.745												5.35							23.565				1.19	100
		Atlantic salmon (c)	Atlantic salmon	c)	2.38086e+06	32.18	15.5	0.14					8.44							10.5			8.67				0.11	22.46			2	100
		Rainbow trout (pi)	Rainbow trout	pi)	750069	37.24	13.67						3.14							9.11			21.08					10	3.14		2.62	100
		Milkfish (o)	Milkfish	o)	1.11509e+06	12.47	4.21												31.53	31.5			6.71		2.08		4.16	3.21	0.5		3.63	100
		Barramundi(=Giant seaperch) (c)	Barramundi(=Giant seaperch)	c)	79842.6	8	15	35	0	0	0	0	0	0	9.25	0	0	0	20.3	9.25	0	0	0	0	0	0	3	0	0	0	0.2	100
	Marine fishes	Flounder (c)	Flounder	c)	77375	43.5	2.5	7.5							10						10		14				7.5	0.5			4.5	100
		Turbot (c)	Turbot	c)	68897	43.5	2.5	7.5							10						10		14				7.5	0.5			4.5	100
		Atlantic cod (c)	Atlantic cod	c)	78.58	69.4																	19					11.2			0.4	100
		European seabass (c)	European seabass	c)	162739	52														9.5			19.5					15.9			3.1	100
		Gilthead seabream (c)	Gilthead seabream	c)	166996	70.4																	14.2					12.4			3	100
		Grouper (c)	Grouper	c)	150302	45.63	6.33	5.62	4.43						0.23				1.38	13.85			13.17				2.12	3.47			3.77	100
		Red drum (c)	Red drum	c)	71331.6	28						22.77								35.77			5					3.86			4.6	100
		Mullet (c,o)	Mullet	c,o)	179682	16.94										27.3			10.46	15.95			2.28			22.89			2.18		2	100
		Japanese amberjack (c)	Japanese amberjack	c)	140292	60																	10				10	16			4	100
	Crustaceans	Chinese mitten crab (o)	Chinese mitten crab	o)	747352	26.75		3.73		18.5											23.8		16.3		7.41						3.51	100
		Red claw crayfish (o)	Red claw crayfish	o)	215.53	15	7.8													19			12.5				37.5	3.9			4.3	100
		Giant river prawn (o)	Giant river prawn	o)	202542	21.96	10.5	0.59		9.58								7.5		8.5	13.24		12.75		8.08			2	2		3.3	100
		Oriental river prawn (o)	Oriental river prawn	o)	240571	24.53		3.86		20.38											24.35		18.8		5.09						2.99	100
		Whiteleg shrimp (o)	Whiteleg shrimp	o)	3.80357e+06	24.35	3.19									15.15					15		30.25				3	1			8.06	100
		Giant tiger prawn (pl,o)	Giant tiger prawn	pl,o)	735203	23.7	11.1	0.4									3.2				22.7	5.5	20.3	2	3.3	5.2		1.8	0.4	0.4		100
		Fleshy prawn (o)	Fleshy prawn	o)	42923	25.66	13.17													40				10			6.17	2			3	100
SORTING:																																				FIGURE S3
			FEED COMPOSITION BY SECTOR:																																	A: LAND USE		B: WATER WITHDRAWALS (BLUE WATER)
					sold weight	Fish meal	Rendered animal products	Other animal ingredients	Canola meal	Canola oilcake	Cassava meal	Maize meal	Maize gluten meal	Cottonseed meal	Groundnut meal	Groundnut oilcake	Lupin kernel meal	Mustard oil cake	Rice bran	Soybean meal	Soybean cake	Sunflower oil cake	Wheat meal	Wheat gluten meal	Wheat bran	Wheat middlings	Other plant ingredients	Fish oil	Vegetable oil	Other oil	Additives	sum
			carp		7.97202e+06	3.82479	0	0	0.757796	40.5195	0	9.36194	0	0.126299	0	0.301053	0	0	0.427696	1.94277	16.463	0	15.0466	0	6.9821	0.299582	0	0.155133	0.0313597	0	3.76045	100
			tilapia		5410520	10	1.95	0	0	0	4.8	10.5	0.6	0	0	0	0	0	14.3	33.5	0	0	0.2	0	5	13.5	0	1.4	0.65	0	3.6	100
			shrimp		4740320	24.258	4.55278	0.0641862	0	0	0	0	0	0	0	12.577	0.513489	0	0	0.374735	16.0951	0.88256	28.37	0.414615	0.529536	0.83442	2.5483	1.13774	0.0641862	0.0641862	6.71924	100
			catfish		4470390	30.5644	3.58315	0.596816	0	0	0	5.08065	0.646178	2.21948	0	0	0	0	4.91658	25.4861	0	0	9.06297	0	0	1.68568	7.60555	2.25247	1.62412	0.337137	4.33873	100
			misc. marine fish		2478400	46.0887	1.29419	1.90798	0.654261	0	0	1.59598	0	0	1.47126	4.82003	0	0	2.05061	8.8879	1.43729	0	11.5386	0	0	4.04141	2.7696	7.63873	0.384896	0	3.41855	100
			salmon		2577000	32.18	15.5	0.14	0	0	0	0	8.44	0	0	0	0	0	0	10.5	0	0	8.67	0	0	0	0.11	22.46	0	0	2	100
			frshwtr crustaceans		1521600	30.1359	0	3.14047	0	15.5761	0	0	0	0	0	0	0	0	0	0	20.0384	0	15.3043	0	6.23885	0	1.5805	2.5288	0	0	3.58744	98.1308
			misc. frshwtr fish		1.07113e+06	24.4606	3.92949	43.4345	0	0	0	1.21664	0	0	0.922655	0	0	0	11.5839	5.13988	0	0	0	0	0	0	6.60101	0.7773	0	0	1.93407	100
			milkfish		950950	12.47	4.21	0	0	0	0	0	0	0	0	0	0	0	31.53	31.5	0	0	6.71	0	2.08	0	4.16	3.21	0.5	0	3.63	100
			trout		846000	37.24	13.67	0	0	0	0	0	3.14	0	0	0	0	0	0	9.11	0	0	21.08	0	0	0	0	10	3.14	0	2.62	100
			eel		259000	50	0	0	0	0	0	0	0	0	0	0	0	0	0	12	0	0	0	0	6	0	26	0	0	0	6	100
																														land use	FBI:FBO	reported fish farmed
			CHARTS:																										all	5.21358	1.13057	32297330
					sold weight	fish meal	fish oil	other animals	seed meals	grains	other plants	additives	total		NAYLOR et al.			FAO			MBA			PAHLOW et al.					herbivorous	5.95567	0.477313	18803880
			carp		7.97202e+06	3.82479	0.155133	0	69.4723	22.756	0.0313597	3.76045	100		marine	fish meal	0.0586368	marine	fish meal	0.0719177	marine	fish meal	0.0838467	marine	fish meal	20.4891			carnivorous	3.13553	4.96879	3682000
			tilapia		5410520	10	1.4	1.95	49.4	33	0.65	3.6	100			fish oil	0.013132		fish oil	0.0186379		fish oil	0.0272929		fish oil	3.63121			carp	7.48077	0.161939	7.97202e+06
			shrimp		4740320	24.258	1.13774	4.61696	30.4429	30.1485	2.67667	6.71924	100		terrestrial	terrestrial	0.928231	terrestrial	terrestrial	0.909444	terrestrial	terrestrial	0.88886	terrestrial	seed meals	40.7421			catfish	5.09894	1.4769	4470390
			catfish		4470390	30.5644	2.25247	4.17996	33.4324	15.6652	9.56681	4.33873	100												grains	22.9696			milkfish	5.11992	0.937031	950950
			misc. marine fish		2478400	46.0887	7.63873	3.20217	18.8667	17.6306	3.15449	3.41855	100												other plants	2.80585			tilapia	5.05662	0.853767	5410520
			salmon		2577000	32.18	22.46	15.64	18.94	8.67	0.11	2	100												other animals	5.2773			misc. freshwater fish	4.96092	0.728057	1.07113e+06
			frshwtr crustaceans		1521600	30.1359	2.5288	3.14047	35.6145	21.5431	1.5805	3.58744	98.1308												additives	3.9967			freshwater crustaceans	5.02032	1.61494	1521600
			misc. frshwtr fish		1.07113e+06	24.4606	0.7773	47.3639	7.27918	11.5839	6.60101	1.93407	100				0.0717687			0.0905556			0.11114			0.241203			shrimp	4.68538	1.53341	4740320
			milkfish		950950	12.47	3.21	4.21	31.5	40.32	4.66	3.63	100																misc. marine fish	2.6225	3.93224	2478400
			trout		846000	37.24	10	13.67	12.25	21.08	3.14	2.62	100																trout	3.28979	3.68544	846000
			eel		259000	50	0	0	12	6	26	6	100																salmon	3.15888	5.56721	2577000
			total		32297330	20.4891	3.63121	5.2773	40.7421	22.9696	2.80585	3.9967	99.9119																eel	2.10265	3.20665	259000
IMPACT ANALYSIS:
			LAND USE:		crop reference:	Fish meal	Pig Meat	Poultry Meat	Rapeseed Oil	Rapeseed Oil	Cassava	Maize (Meal)	Maize (Meal)	Cottonseed meal	Groundnuts	Groundnuts	Lupin kernel meal	Mustard oil cake	Rice	Soybean Oil	Soybean Oil	Sunflower Oil	Wheat & Rye (Bread)	Wheat & Rye (Bread)	Wheat & Rye (Bread)	Wheat & Rye (Bread)	Other plant ingredients	Fish oil	Vegetable oil	Other oil	Additives
					sold weight	Fish meal	Rendered animal products	Other animal ingredients	Canola meal	Canola oilcake	Cassava meal	Maize meal	Maize gluten meal	Cottonseed meal	Groundnut meal	Groundnut oilcake	Lupin kernel meal	Mustard oil cake	Rice bran	Soybean meal	Soybean cake	Sunflower oil cake	Wheat meal	Wheat gluten meal	Wheat bran	Wheat middlings	Other plant ingredients	Fish oil	Vegetable oil	Other oil	Additives	Directly Measured	% accounted	Land Use (m2/kg)
			all		32297330																											4.83276	92.6956	5.21358
			herbivorous		18803880	0	0.16512	0.0106272	0.0338878	1.81199	0.0173193	0.133465	0.00531154	#N/A	0	0.00889731	#N/A	#N/A	0.169494	1.843	0.710103	0	0.310963	0	0.156828	0.153632	#N/A	0	#N/A	#N/A	#N/A	5.53063	92.8633	5.95567
			carnivorous		3682000	0	1.42075	0.00733906	0	0	0	0	0.107913	#N/A	0	0	#N/A	#N/A	0	1.04651	0	0	0.37994	0	0.0146959	0	#N/A	0	#N/A	#N/A	#N/A	2.97714	94.9488	3.13553
			carp		7.97202e+06	0	0	0	0.0799323	4.27399	0	0.152412	0	#N/A	0	0.0209864	#N/A	#N/A	0.010269	0.197658	1.67495	0	0.523922	0	0.243117	0.0104314	#N/A	0	#N/A	#N/A	#N/A	7.18767	96.0819	7.48077
			catfish		4470390	0	0.363904	0.0447015	0	0	0	0.082713	0.0105198	#N/A	0	0	#N/A	#N/A	0.118047	2.59296	0	0	0.315573	0	0	0.0586955	#N/A	0	#N/A	#N/A	#N/A	4.27674	83.875	5.09894
			milkfish		950950	0	0.427568	0	0	0	0	0	0	#N/A	0	0	#N/A	#N/A	0.757035	3.20481	0	0	0.233642	0	0.0724256	0	#N/A	0	#N/A	#N/A	#N/A	4.69548	91.71	5.11992
			tilapia		5410520	0	0.198042	0	0	0	0.060192	0.17094	0.009768	#N/A	0	0	#N/A	#N/A	0.343343	3.40829	0	0	0.006964	0	0.1741	0.47007	#N/A	0	#N/A	#N/A	#N/A	4.84171	95.75	5.05662
			misc. frshwtr fish		1.07113e+06	0	0.399079	3.25324	0	0	0	0.019807	0	#N/A	0.0643183	0	#N/A	#N/A	0.278129	0.522931	0	0	0	0	0	0	#N/A	0	#N/A	#N/A	#N/A	4.53751	91.4649	4.96092
			frshwtr crustaceans		1521600	0	0	0.235222	0	1.64296	0	0	0	#N/A	0	0	#N/A	#N/A	0	0	2.03871	0	0.532895	0	0.217237	0	#N/A	0	#N/A	#N/A	#N/A	4.66703	92.9628	5.02032
			shrimp		4740320	0	0.46238	0.00480754	0	0	0	0	0	#N/A	0	0.876744	#N/A	#N/A	0	0.0381255	1.63751	0.151747	0.987843	0.0144369	0.0184384	0.0290545	#N/A	0	#N/A	#N/A	#N/A	4.22109	90.0906	4.68538
			misc. marine fish		2478400	0	0.131438	0.142908	0.0690115	0	0	0.0259826	0	#N/A	0.102561	0.336004	#N/A	#N/A	0.049235	0.904255	0.14623	0	0.401775	0	0	0.140722	#N/A	0	#N/A	#N/A	#N/A	2.45012	93.427	2.6225
			trout		846000	0	1.38833	0	0	0	0	0	0.0511192	#N/A	0	0	#N/A	#N/A	0	0.926851	0	0	0.734006	0	0	0	#N/A	0	#N/A	#N/A	#N/A	3.1003	94.24	3.28979
			salmon		2577000	0	1.57418	0.010486	0	0	0	0	0.137403	#N/A	0	0	#N/A	#N/A	0	1.06827	0	0	0.301889	0	0	0	#N/A	0	#N/A	#N/A	#N/A	3.09223	97.89	3.15888
			eel		259000	0	0	0	0	0	0	0	0	#N/A	0	0	#N/A	#N/A	0	1.22088	0	0	0	0	0.20892	0	#N/A	0	#N/A	#N/A	#N/A	1.4298	68	2.10265
		WATER FOOTPRINT:
		(ref. 13)
			Fish, Crustacean		Aggregate Sold Weight (t)	WFgreen [m3/t]	WFblue [m3/t]	WFgrey [m3/t]				sold weight	WFgreen [m3/t]	WFblue [m3/t]	WFgrey [m3/t]	Total
		Freshwater fishes	Grass carp		5.31498e+06	1706	261	262			all	2.8325e+07	1663.11	186.015	175.437	2024.57
			Common carp		3.99576e+06	1937	209	219			herbivorous	1.72699e+07	1873.77	199.82	191.332	2264.92
			Crucian carp		2459.35	1904	200	214			carnivorous	3.46456e+06	1446.93	139.448	214.362	1800.74
			Wuchang bream		723208	1706	261	262			carp	1.07119e+07	1825.94	238.246	240.023	2304.21
			Black carp		541164	2177	207	172			catfish	1.37858e+06	1558.82	128.951	110.004	1797.77
			Silver barb		134369	2498	212	152			milkfish	1.11509e+06	2175	191	106	2472
			Indian major carps		0	1335	257	148			tilapia	4.06432e+06	2024	125	114	2263
			Nile tilapia		4.06432e+06	2024	125	114			misc. frshwtr fish	800455	553.157	87.2778	52.5256	692.961
			Pangasiid catfish		0	1651	155	101			frshwtr crustaceans	747568	1624.1	207.032	159.009	1990.15
			Channel catfish		387309	1701	150	150			shrimp	5.02481e+06	1393.21	197.572	134.636	1725.42
			Hybrid catfish		0	1782	137	142			misc. marine fish	1.01769e+06	1058.66	115.436	83.4056	1257.5
			North African catfish		255516	1820	99	88			trout	750069	1192	144	146	1482
			Amur catfish		412901	1639	184	108			salmon	2.38086e+06	1539	142	248	1929
			Yellow catfish		322858	1079	57	82			eel	333631	1363	111	128	1602
			Snakehead		450093	774	136	74
			Mandarin fish		270519	68	6	14
			Asian swamp eel		333631	1363	111	128
			Characidae		0	2462	174	141
		Diadromous fishes	River eel		0	637	13	24
			Atlantic salmon		2.38086e+06	1539	142	248
			Rainbow trout		750069	1192	144	146
			Milkfish		1.11509e+06	2175	191	106
			Barramundi		79842.6	952	88	62
		Marine fishes	Flounder and Turbot		146272	1253	147	104
			Atlantic cod		78.58	461	123	75
			European seabass		162739	911	144	86
			Gilthead seabream		166996	349	94	57
			Grouper		150302	1189	138	103
			Red drum		71331.6	1930	152	120
			Mullet		179682	1548	89	84
			Japanese amberjack		140292	663	66	50
		Crustaceans	Chinese mitten crab		747352	1624	207	159
			Red claw crayfish		215.53	1983	319	191
			Giant river prawn		202542	1782	196	157
			Oriental river prawn		240571	1694	217	169
			Whiteleg shrimp		3.80357e+06	1348	201	130
			Giant tiger prawn		735203	1386	175	143
			Fleshy prawn		42923	2003	179	104
[truncated: 1 more columns]

## Sheet: Crop Use
Crop Use Over Time (Naylor et al. 2021 Scenario)
ASFIS species (Scientific name)	Unit (Name)	Unit	1997	S	1998	S	1999	S	2000	S	2001	S	2002	S	2003	S	2004	S	2005	S	2006	S	2007	S	2008	S	2009	S	2010	S	2011	S	2012	S	2013	S	2014	S	2015	S	2016	S	2017	S	2018	S	2019	S	2020
PISCES	Tonnes - live weight	TLW	17895145	E	18507025	E	19875242	E	20813371	E	2.21652e+07	E	2.35163e+07	E	24230100	E	2.63152e+07	E	2.79875e+07	E	2.98128e+07		3.16194e+07		3.42934e+07		3.57638e+07	E	37755395	E	3.94612e+07	E	4.23507e+07	E	4.49424e+07	E	4.72061e+07	E	4.90813e+07	E	5.10759e+07		5.26939e+07		5.4551e+07		5.63024e+07		5.76304e+07
CRUSTACEA	Tonnes - live weight	TLW	1179281		1271246		1424548		1693442		1979933	E	2.21868e+06	E	3.00599e+06	E	3.39241e+06	E	3.78105e+06	E	4.35361e+06		4.80117e+06		5.01924e+06		5.29503e+06	E	5.48179e+06	E	5.81134e+06	E	6.02263e+06	E	6.23015e+06	E	6.7551e+06	E	7.11889e+06	E	7.67908e+06		8.63743e+06		9.4714e+06		1.05439e+07		1.10822e+07
Carps, barbels and other cyprinids	Tonnes - live weight	TLW	12511331	E	12774847	E	13514367	E	13860534	E	14575823	E	14940624	E	15635691	E	16889989	E	1.77539e+07	E	1.83591e+07	0	1.89567e+07	0	2.02478e+07	0	2.15256e+07	E	2.22868e+07	E	2.25875e+07	E	2.32737e+07	E	2.46622e+07	E	2.58378e+07	E	2.67835e+07	E	2.77863e+07	0	2.8114e+07	0	2.93716e+07	0	2.9779e+07	0	3.05707e+07
Tilapias and other cichlids	Tonnes - live weight	TLW	898321	E	897124	E	1037062	0	1189925	0	1303333	0	1418853	0	1587185	0	1.79526e+06	0	1991611	0	2.26502e+06	0	2.55412e+06	0	2.82923e+06	0	3.09134e+06	0	3.4973e+06	0	3.92539e+06	0	4.43663e+06	0	4.74774e+06	0	5.16765e+06	0	5.47187e+06	0	5.60323e+06	0	5.93731e+06	0	6.05133e+06	0	6.37832e+06	0	6.03856e+06
Salmons, trouts, smelts	Tonnes - live weight	TLW	1225952	0	1292854	0	1399186	0	1546802	0	1785048	0	1800197	0	1876875	0	1987084	0	2003719	0	2.12224e+06	0	2.23826e+06	0	2.32169e+06	0	2.47285e+06	0	2.4248e+06	0	2.78575e+06	0	3.23393e+06	0	3.18252e+06	0	3.41777e+06	0	3.39676e+06	0	3.33216e+06	0	3.49684e+06	0	3.56217e+06	0	3.85741e+06	0	4.03645e+06
Shrimps, prawns	Tonnes - live weight	TLW	926461	0	985963	0	1050144	0	1137043	0	1310830	0	1.46718e+06	0	2.05061e+06	0	2364534	0	2668371	0	3145131	0	3.29542e+06	0	3.40046e+06	0	3.51446e+06	0	3.58309e+06	0	3.96774e+06	E	4.06428e+06	0	4.14099e+06	0	4.56547e+06	0	4.82447e+06	0	5.10576e+06	0	5.7157e+06	0	6.05629e+06	0	6.50255e+06	0	6.85542e+06
River eels	Tonnes - live weight	TLW	222060	E	209267	E	198909	E	212234	E	210271	E	209823	E	209963	E	223672	E	217185	E	251463	0	273476	0	265111	0	271528	E	263636	E	242339	E	222475	E	214296	E	229834	E	252447	E	250951	0	259490	0	268959	0	272112	0	285057
SILURIFORMES	Tonnes - live weight	TLW	489607	0	463729	0	541885	0	529423	0	559072	0	666609	0	1034322	0	1269226	0	1499754	E	1.78797e+06	0	2.26479e+06	0	3.21691e+06	E	3.22208e+06	0	3.61903e+06	0	3.77405e+06	E	4.26642e+06	0	4608750	0	4.88263e+06	0	4.95405e+06	0	5.25077e+06	0	5.6912e+06	0	5.76834e+06	0	6.27454e+06	0	6.08243e+06
GONORYNCHIFORMES	Tonnes - live weight	TLW	364332	0	379650	0	441772	0	467666	0	494940	0	527977	0	552083	0	573775	0	594827	0	585384	0	667515	0	676236	0	717741	0	808569	0	891407	0	943259	0	1.04418e+06	0	1.04142e+06	0	1.11509e+06	0	1.19481e+06	0	1.16739e+06	0	1.32715e+06	0	1.29656e+06	0	1.28392e+06
Total Aquaculture - Tonnes - live weight			3.55956e+07		3.77302e+07		4.1009e+07		4.30166e+07		4.55611e+07		4.86758e+07		5.15371e+07		5.58161e+07		5.91606e+07		6.29509e+07		6.63214e+07		7.02199e+07		7.38485e+07		7.79967e+07		8.1631e+07		8.81919e+07		9.49629e+07		9.9635e+07		1.04008e+08		1.08221e+08		1.12241e+08		1.15925e+08		1.19809e+08		1.22712e+08
Fish & Crustaceans			19074426	0	19778271	0	21299790	0	22506813	0	2.41452e+07	0	2.5735e+07	0	2.72361e+07	0	2.97076e+07	0	3.17685e+07	0	3.41664e+07	0	3.64206e+07	0	3.93127e+07	0	4.10588e+07	0	4.32372e+07	0	4.52726e+07	0	4.83734e+07	0	5.11726e+07	0	5.39612e+07	0	5.62002e+07	0	5.8755e+07	0	6.13314e+07	0	6.40224e+07	0	6.68463e+07	0	6.87127e+07
(ref. 15)
																									FIGURE S#
CHARTS:						farmed carp		farmed tilapia		farmed catfish		farmed milkfish		farmed shrimp		farmed salmon/trout			farmed eel
Year	Aquaculture production [t]		farmed fish/crustaceans	crop use for feed		carp	crop use for feed	tilapia	crop use for feed	catfish	crop use for feed	milkfish	crop use for feed	shrimp	crop use for feed	salmon/trout	crop use for feed		eel	crop use for feed
1997	3.55956e+07	1997	19.0744	7.71218	0.40432	12.5113	4.4499	0.898321	0.55608	0.489607	0.549666	0.364332	0.13572	0.926461	0.986	1.22595	0.650925	0.530955	0.22206	0.0936
1998	3.77302e+07	1998	19.7783			12.7748		0.897124		0.463729		0.37965		0.985963		1.29285			0.209267
1999	4.1009e+07	1999	21.2998			13.5144		1.03706		0.541885		0.441772		1.05014		1.39919			0.198909
2000	4.30166e+07	2000	22.5068			13.8605		1.18992		0.529423		0.467666		1.13704		1.5468			0.212234
2001	4.55611e+07	2001	24.1452			14.5758		1.30333		0.559072		0.49494		1.31083		1.78505			0.210271
2002	4.86758e+07	2002	25.735			14.9406		1.41885		0.666609		0.527977		1.46718		1.8002			0.209823
2003	5.15371e+07	2003	27.2361			15.6357		1.58719		1.03432		0.552083		2.05061		1.87688			0.209963
2004	5.58161e+07	2004	29.7076			16.89		1.79526		1.26923		0.573775		2.36453		1.98708			0.223672
2005	5.91606e+07	2005	31.7685			17.7539		1.99161		1.49975		0.594827		2.66837		2.00372			0.217185
2006	6.29509e+07	2006	34.1664			18.3591		2.26502		1.78797		0.585384		3.14513		2.12224			0.251463
2007	6.63214e+07	2007	36.4206			18.9567		2.55412		2.26479		0.667515		3.29542		2.23826			0.273476
2008	7.02199e+07	2008	39.3127			20.2478		2.82923		3.21691		0.676236		3.40046		2.32169			0.265111
2009	7.38485e+07	2009	41.0588			21.5256		3.09134		3.22208		0.717741		3.51446		2.47285			0.271528
2010	7.79967e+07	2010	43.2372			22.2868		3.4973		3.61903		0.808569		3.58309		2.4248			0.263636
2011	8.1631e+07	2011	45.2726			22.5875		3.92539		3.77405		0.891407		3.96774		2.78575			0.242339
2012	8.81919e+07	2012	48.3734			23.2737		4.43663		4.26642		0.943259		4.06428		3.23393			0.222475
2013	9.49629e+07	2013	51.1726			24.6622		4.74774		4.60875		1.04418		4.14099		3.18252			0.214296
2014	9.9635e+07	2014	53.9612			25.8378		5.16765		4.88263		1.04142		4.56547		3.41777			0.229834
2015	1.04008e+08	2015	56.2002			26.7835		5.47187		4.95405		1.11509		4.82447		3.39676			0.252447
2016	1.08221e+08	2016	58.755			27.7863		5.60323		5.25077		1.19481		5.10576		3.33216			0.250951
2017	1.12241e+08	2017	61.3314	43.7968	0.714101	28.114	13.4169	5.93731	9.01393	5.6912	5.69528	1.16739	1.58428	5.7157	6.67437	3.49684	3.68191	1.05293	0.25949	0.2331
		% change	3.21537	5.67891	1.76618	2.24708	3.0151	6.60934	16.2098	11.624	10.3613	3.20419	11.6732	6.16939	6.76914	2.85235	5.65643		1.16856	2.49038
		axis limit	108.322	43.7968		37.723	13.4169	14.5616	9.01393	5.07299	5.69528	4.25291	1.58428	6.27134	6.67437	6.93451	3.68191		0.553015	0.2331
		credits:	fishbone by Laymik from <a href="https://thenounproject.com/browse/icons/term/fishbone/" target="_blank" title="fishbone Icons">Noun Project</a> (CC BY 3.0)			Koi fish by Rfourtytwo from <a href="https://thenounproject.com/browse/icons/term/koi-fish/" target="_blank" title="Koi fish Icons">Noun Project</a> (CC BY 3.0)		nile tilapia fish by sachin modgekar from <a href="https://thenounproject.com/browse/icons/term/nile-tilapia-fish/" target="_blank" title="nile tilapia fish Icons">Noun Project</a> (CC BY 3.0)		basa catfish by sachin modgekar from <a href="https://thenounproject.com/browse/icons/term/basa-catfish/" target="_blank" title="basa catfish Icons">Noun Project</a> (CC BY 3.0)		Milkfish by Vrijlansier from <a href="https://thenounproject.com/browse/icons/term/milkfish/" target="_blank" title="Milkfish Icons">Noun Project</a> (CC BY 3.0)		Shrimp by ayex from <a href="https://thenounproject.com/browse/icons/term/shrimp/" target="_blank" title="Shrimp Icons">Noun Project</a> (CC BY 3.0)		Salmon by Bakunetsu Kaito from <a href="https://thenounproject.com/browse/icons/term/salmon/" target="_blank" title="Salmon Icons">Noun Project</a> (CC BY 3.0)			eel by Muhammad Yusuf M from <a href="https://thenounproject.com/browse/icons/term/eel/" target="_blank" title="eel Icons">Noun Project</a> (CC BY 3.0)
		reported fed fish 1997 [kt]	reported fed fish 2017 [kt]	fish meal inclusion (1997)	fish oil inclusion (1997)	FCR (1997)	FCR (2017)	crops consumed (1997) [Mt]	crops consumed (2017) [Mt]
	carp	2445	7972.02	0.08	0.01	2	1.7	4.4499	13.4169
	catfish	351	4470.39	0.1	0.03	1.8	1.3	0.549666	5.69528
	milkfish	78	950.95	0.1	0.03	2	1.7	0.13572	1.58428
	tilapia	331	5410.52	0.15	0.01	2	1.7	0.55608	9.01393
	shrimp	725	4740.32	0.3	0.02	2	1.6	0.986	6.67437
	misc. marine fish	377	2478.4	0.5	0.15	2.2	1.7	0.29029	3.49702																						#VALUE!
	trout	473	846	0.35	0.2	1.5	1.3	0.319275	0.93483
	salmon	737	2577	0.45	0.25	1.5	1.3	0.33165	2.74708
	eel	117	259	0.5	0.1	2	1.5	0.0936	0.2331
	all	5634	29704.6	0.221841	0.0713933	1.89354	1.59067	7.71218	43.7968
	References:
	1997	16
	2017	1
	FIGURE 6																								FIGURE S4
[truncated: 4 more columns]

## Sheet: Reduction Efficiency
Reduction Efficiencies of Meal and Oil from Whole Fish and Trimmings
TABLE S2
MEAL FROM WHOLE FISH			MEAL FROM TRIMMINGS			OIL FROM WHOLE FISH			OIL FROM TRIMMINGS
common name	reduction efficiency	% of taxon used	common name	reduction efficiency	% of taxon used	common name	reduction efficiency	% of taxon used	common name	reduction efficiency	% of taxon used
anchoveta	0.24	0.210667	Atlantic herring	0.2	0.1215	anchoveta	0.05	0.18	Atlantic herring	0.11	0.11
blue whiting	0.197	0.226	capelin	0.165	0.0105	sardine	0.18	0.085	capelin	0.077	0.01
sardine	0.23	0.0773333	unidentified		0.0575	capelin	0.077	0.075	unidentified		0.12
capelin	0.165	0.096	white fish offal		0.039	menhaden	0.105	0.08	mean:	0.10725	0.24
sprat	0.188	0.068	hake		0.005	Alaska pollock	0.017	0.025
herring	0.2	0.01	Atlantic mackerel		0.0125	lesser sand eel	0.0424	0.075
menhaden	0.225	0.0143333	mean:	0.197216	0.246	blue whiting	0.019	0.055
other		0.02				sprat	0.079	0.055
Norway pout		0.01				herring	0.11	0.02
Jack mackerel		0.00333333				anchovy	0.05	0.005
krill	0.16	0.00266667				other		0.005
mean:	0.208715	0.738333				Norway pout		0.005
						mean:	0.0762137	0.665
References:
17
14

## Sheet: Slipping Mortality
Unaccounted Mortality in Reduction Fisheries
TABLE S3						FIGURE S2
	Slipping Rate	Slipping Mortality Rate	Proportion of Reduction Catch	Unaccounted Mortality Rate
Herrings	0.38655	0.484	0.01	0.18709
Mackerels	0.29275	0.47665	0.00333333	0.139539
Sardines	0.264586	0.38	0.0773333	0.100543
Anchovies	0.11144	0.998462	0.210667	0.111269
All Reduction Fisheries			0.301333	0.111345
References:
Herrings	18	25	14	derived
	19	26
Mackerels	20	27	14	derived
	21	28
	22
Sardines	20	29	14	derived
Anchovies	23	30	14	derived
	24	24

## Sheet: Production Data
FAO AQUACULTURE MARKET DATA:											BY ORDER:
(ref. 15)
ASFIS species (Name)	Unit (Name)	Unit	2015	S	2017	S	2021	S			ASFIS species (Name)	Unit (Name)	Unit	1997	S	1998	S	1999	S	2000	S	2001	S	2002	S	2003	S	2004	S	2005	S	2006	S	2007	S	2008	S	2009	S	2010	S	2011	S	2012	S	2013	S	2014	S
Cyprinids nei	Tonnes - live weight	TLW	5400	E	6950	E	11067	E			Carps, barbels and other cyprinids	Tonnes - live weight	TLW	12511331	E	12774847	E	13514367	E	13860534	E	14575823	E	14940624	E	15635691	E	16889989	E	1.77539e+07	E	1.83591e+07		1.89567e+07		2.02478e+07		2.15256e+07	E	2.22868e+07	E	2.25875e+07	E	2.32737e+07	E	2.46622e+07	E	2.58378e+07	E
Rainbow trout	Tonnes - live weight	TLW	50	E	50	E	40	E			Red seaweeds	Tonnes - live weight	TLW	1777298		1855150		1926473		1972241		2242001		2589033		3110518		3.94788e+06		4.66684e+06		5.237e+06		6.05881e+06		6.67885e+06		7.99577e+06		8.89566e+06		1.053e+07		1.25565e+07		1.55576e+07		1.63911e+07
Bighead carp	Tonnes - live weight	TLW	0		0		0	...			Brown seaweeds	Tonnes - live weight	TLW	6461709		7419588		8286598		8556930		8652328		9258293		9457637		9854171		10081612		10312157		1.01661e+07		1.04672e+07		1.05496e+07	E	11149248	E	1.11301e+07	E	11996985	E	1.23241e+07	E	1.25574e+07	E
Common carp	Tonnes - live weight	TLW	0		0		0	...			Miscellaneous freshwater fishes	Tonnes - live weight	TLW	1959541	E	2157629		2419469	E	2535088	E	2715118	E	3427139	E	3097363		3.51724e+06		3928242	E	4.52564e+06		5.12903e+06		5.93237e+06		5.68955e+06	E	6.50139e+06	E	6.88679e+06	E	7.96478e+06	E	8.72839e+06	E	9032584	E
Crucian carp	Tonnes - live weight	TLW	0		0		0	...			SILURIFORMES	Tonnes - live weight	TLW	489607		463729		541885		529423		559072		666609		1034322		1269226		1499754	E	1.78797e+06		2.26479e+06		3.21691e+06	E	3.22208e+06		3.61903e+06		3.77405e+06	E	4.26642e+06		4608750		4.88263e+06
European seabass	Tonnes - live weight	TLW	700		1000		2463				GONORYNCHIFORMES	Tonnes - live weight	TLW	364332		379650		441772		467666		494940		527977		552083		573775		594827		585384		667515		676236		717741		808569		891407		943259		1.04418e+06		1.04142e+06
Freshwater fishes nei	Tonnes - live weight	TLW	0		0		0	...			Tilapias and other cichlids	Tonnes - live weight	TLW	898321	E	897124	E	1037062		1189925		1303333		1418853		1587185		1.79526e+06		1991611		2.26502e+06		2.55412e+06		2.82923e+06		3.09134e+06		3.4973e+06		3.92539e+06		4.43663e+06		4.74774e+06		5.16765e+06
Gilthead seabream	Tonnes - live weight	TLW	1800		2400		3724				Clams, cockles, arkshells	Tonnes - live weight	TLW	1898831	E	2140708	E	2554501	E	2417730	E	2859550	E	3125762	E	3432451	E	3694661	E	3737841	E	3963823		4.26206e+06		4.42499e+06		4.46618e+06	E	4.81053e+06	E	4.76892e+06	E	4.85182e+06	E	5.00592e+06	E	5.18826e+06	E
Grass carp(=White amur)	Tonnes - live weight	TLW	0		0		0	...			Oysters	Tonnes - live weight	TLW	2934019	E	3275169	E	3394643	E	3610867	E	3786892	E	3883683	E	4016389	E	4142740	E	4155840	E	4312197		4402618		4.14438e+06		4.26884e+06	E	4.36602e+06	E	4.32251e+06	E	4.56047e+06	E	4.7713e+06	E	4.95295e+06	E
Kuruma prawn	Tonnes - live weight	TLW	0	...	0	...	0	...			Shrimps, prawns	Tonnes - live weight	TLW	926461		985963		1050144		1137043		1310830		1.46718e+06		2.05061e+06		2364534		2668371		3145131		3.29542e+06		3.40046e+06		3.51446e+06		3.58309e+06		3.96774e+06	E	4.06428e+06		4.14099e+06		4.56547e+06
Mediterranean mussel	Tonnes - live weight	TLW	495		430		593				Salmons, trouts, smelts	Tonnes - live weight	TLW	1225952		1292854		1399186		1546802		1785048		1800197		1876875		1987084		2003719		2.12224e+06		2.23826e+06		2.32169e+06		2.47285e+06		2.4248e+06		2.78575e+06		3.23393e+06		3.18252e+06		3.41777e+06
Mullets nei	Tonnes - live weight	TLW	0		0		0	...			Freshwater crustaceans	Tonnes - live weight	TLW	185424	E	212329	E	274800	E	430824	E	523422	E	579354	E	787816	E	848978	E	916638	E	1.00963e+06		1.27458e+06		1.37689e+06		1.5351e+06	E	1637455	E	1.58259e+06	E	1.67366e+06	E	1.7917e+06	E	1.84133e+06	E
Rainbow trout	Tonnes - live weight	TLW	500		600		1861				Scallops, pectens	Tonnes - live weight	TLW	1206436	E	815910	E	874268	E	1047884	E	1102345	E	1113078	E	1102063	E	1052561	E	1146909	E	1306341		1.46417e+06		1.4109e+06		1.5687e+06	E	1.68461e+06	E	1.45706e+06	E	1591503	E	1.79858e+06	E	1.84087e+06	E
Roaches nei	Tonnes - live weight	TLW	0		0		0	...			Mussels	Tonnes - live weight	TLW	1090196		1286846		1379235		1307243		1375080		1552254		1623298		1669844		1718513		1659132		1598339		1.58532e+06		1.72207e+06		1.77936e+06		1.83494e+06		1.78291e+06		1.72794e+06		1.8429e+06
Silver carp	Tonnes - live weight	TLW	0		0		0	...			Miscellaneous coastal fishes	Tonnes - live weight	TLW	217564		248019		300264		368138		362760		386537		695501		709943		791586		894666		958203		931741		939390		906465	E	925591	E	992764	E	1.03129e+06	E	1.0971e+06	E
Wuchang bream	Tonnes - live weight	TLW	0		0		0	...			Miscellaneous diadromous fishes	Tonnes - live weight	TLW	380938		400583		464852		488654		521685		553171		580781		602663		626255		617919		702221		719609		766654		875264		959964		1.0213e+06		1.11993e+06		1.1147e+06
Barbel	Tonnes - live weight	TLW	126		95.58		182.79				Miscellaneous marine molluscs	Tonnes - live weight	TLW	1003555	E	949631	E	1066115	E	1360241	E	1149845	E	1174779	E	855159	E	899459	E	935028	E	916382		789829		922970		859540	E	556273	E	891842	E	993942	E	1.04559e+06	E	1.03536e+06	E
Bighead carp	Tonnes - live weight	TLW	0	...	0.55		0	...			Marine fishes not identified	Tonnes - live weight	TLW	279392	E	318815	E	344605	E	423359	E	480007	E	543080	E	225049	E	242910	E	286475	E	337698		332546		550199		447168	E	471676	E	558384		564315	E	599944	E	656293	E
Bleak	Tonnes - live weight	TLW	0	...	0	...	0.03				Crabs, sea-spiders	Tonnes - live weight	TLW	67314	E	72916	E	99506	E	125501	E	145633	E	172101	E	167533	E	178838	E	195995	E	198784		231070		240787		243989	E	260142	E	259794	E	283338	E	295769	E	346673	E
Caramote prawn	Tonnes - live weight	TLW	0		0.25		0	...			Abalones, winkles, conchs	Tonnes - live weight	TLW	3893		3149		2472		3351		3598		3079		149093	E	194783	E	228364	E	259748		290560		265789		252460	E	265576	E	276611	E	301962	E	320681	E	345774	E
Common carp	Tonnes - live weight	TLW	0	...	1452.35		1115.41				Turtles	Tonnes - live weight	TLW	44597	E	60330	E	77277	E	84969	E	104885	E	107098	E	139098	E	155371	E	174965	E	187850		212917		229318		254156	E	286366	E	304277	E	337182	E	353112	E	347860	E
Common sole	Tonnes - live weight	TLW	0		0		2.2				Miscellaneous pelagic fishes	Tonnes - live weight	TLW	144952		155413		148498		146535		163623		172295		193271		185682		196838		226139		244073		243809		279358		279324		314865	E	341883		346914	E	312958	E
Crucian carp	Tonnes - live weight	TLW	35.3		63		217.97				Freshwater molluscs	Tonnes - live weight	TLW	12996		13131		11228		10220		10399		13414		169452	E	181978	E	190728	E	222471		223200		247100		251152	E	265879	E	266545	E	264060	E	259436	E	521276	E
Cyprinids nei	Tonnes - live weight	TLW	723.2		0	...	0	...			River eels	Tonnes - live weight	TLW	222060	E	209267	E	198909	E	212234	E	210271	E	209823	E	209963	E	223672	E	217185	E	251463		273476		265111		271528	E	263636	E	242339	E	222475	E	214296	E	229834	E
European eel	Tonnes - live weight	TLW	0		7.7		6.8				Sea-urchins and other echinoderms	Tonnes - live weight	TLW	74		30		0	...	0	...	5		25		37482	E	53258	E	62953	E	80897		85140		96000		107804	E	133128	E	138317	E	170212	E	192267	E	199794	E
European seabass	Tonnes - live weight	TLW	0	...	0	...	3.67				Flounders, halibuts, soles	Tonnes - live weight	TLW	38203		33445		33061		26310		28459		35940		83453		101742	E	125536	E	122785		128799		148382		167347	E	144535	E	172844	E	176113	E	173764	E	188475	E
European seabass	Tonnes - live weight	TLW	93.7		445.71		375.18				Miscellaneous aquatic invertebrates	Tonnes - live weight	TLW	22749	E	69298	E	51505	E	57436	E	61747	E	58773	E	70427.4	E	79614	E	97908	E	105032		110568		188532		249087	E	275167	E	183222	E	182386	E	188771	E	168156	E
Freshwater bream	Tonnes - live weight	TLW	0	...	0	...	7.29				Frogs and other amphibians	Tonnes - live weight	TLW	1809		3497		3134		3510		3360		3121		70718	E	67796	E	74541	E	77059		80638		85500		94548	E	82349.4	E	79904.7	E	82620	E	88462.3	E	93897.1	E
Freshwater fishes nei	Tonnes - live weight	TLW	5.23		7.73		282.65				Sturgeons, paddlefishes	Tonnes - live weight	TLW	2035		2044		2475		3168		3101		4097		13408	E	14016	E	17965	E	19027		25883		26433.2		33382.8	E	39962.5	E	49495.4	E	59832.3	E	70158.6	E	80978.5	E
Gilthead seabream	Tonnes - live weight	TLW	0	...	0	...	4.4				Miscellaneous aquatic plants	Tonnes - live weight	TLW	10245		6019		32492		32503		18150		16980		35986		56525	E	66757	E	81065.2		92267.5		84361.5		82134.3	E	102489	E	82967.3	E	89908.7	E	90749.9	E	97972.2	E
Gilthead seabream	Tonnes - live weight	TLW	269.6		1352.22		2173.5				Pearls, mother-of-pearl, shells	Tonnes - live weight	TLW	821.7		604.11		977.61		800.75		911.32		1316.95		4877.61		14895.6		19307.4		23687.3	E	23413.2	E	26177.3		21089.2		63260.6		53525.8		22175		33532.9		48202.9
Grass carp(=White amur)	Tonnes - live weight	TLW	0	...	0	...	0	...			Tunas, bonitos, billfishes	Tonnes - live weight	TLW	2122		2152		2157		3707		5663		6408		4786		21342		17591		27122		25051		21959.7		23635.2		20518.9		18330.3		28612.4		36828.1		43127.1
Grooved carpet shell	Tonnes - live weight	TLW	0	...	0	...	0	...			Sea-squirts and other tunicates	Tonnes - live weight	TLW	30166		18559		19371		9966		13847		18814		15602		21442		17958		16931		19487		18605		18145		16636		12369		9641		11171		21047
Largemouth black bass	Tonnes - live weight	TLW	5.53		1.37		0.21				Green seaweeds	Tonnes - live weight	TLW	21812		34250		28854		33891		30918		21328		10738		21528		16043		22669		20676		31262		28391		26924		25295		24268		21078		21010.1
Long-finned charr	Tonnes - live weight	TLW	0	...	0	...	0	...			Miscellaneous demersal fishes	Tonnes - live weight	TLW	12430		14634		10180		8701		9330		16638		23938		19708		21636		28013		35979		33255		33290		21198		17645		23290		23945		24774
Meagre	Tonnes - live weight	TLW	1.57		0	...	0	...			Lobsters, spiny-rock lobsters	Tonnes - live weight	TLW	73		38		60		73		47		30		35		39		29		35		70		1092		1411.91		1041.53		1047.32		1338.21		1683.87		1614.75
Mediterranean mussel	Tonnes - live weight	TLW	2.76		166		51.91				Shads	Tonnes - live weight	TLW	0	...	0	...	0	...	47		1		35		206		56		708		2700		1292		397		34		0	...	136		183		279		310	E
Mullets nei	Tonnes - live weight	TLW	1.1		34.76		64.53				Cods, hakes, haddocks	Tonnes - live weight	TLW	304		199		157		169		1019		1450		2630		3881		8193		13284		13722		21387		22729.1		22557.6		16150		10925.7		4251.5		1696
North African catfish	Tonnes - live weight	TLW	0	...	300		0.42				Miscellaneous marine crustaceans	Tonnes - live weight	TLW	9		0	N	38		1		1		18		2		21		14		30		30		15.5		67.8		59		169.44		10.8		6.79		15.2
Pacific cupped oyster	Tonnes - live weight	TLW	16.5		42.19		4.81				Squids, cuttlefishes, octopuses	Tonnes - live weight	TLW	4		33		33		28		16		14		8		12		16		11		27		30		14.71		10.2		2.94		4.5		1.66		1.2
Penaeus shrimps nei	Tonnes - live weight	TLW	5	E	5	E	0.33				Herrings, sardines, anchovies	Tonnes - live weight	TLW	0	...	0	...	0	...	0	...	0	...	0	...	0	...	0	...	0	...	0	...	0	...	0	...	0	...	0	...	0	...	0	...	0	...	0	...
Pike-perch	Tonnes - live weight	TLW	8.2		28.9		133.87				Totals - Tonnes - live weight			3.55956e+07		3.77302e+07		4.1009e+07		4.30166e+07		4.55611e+07		4.86758e+07		5.15371e+07		5.58161e+07		5.91606e+07		6.29509e+07		6.63214e+07		7.02199e+07		7.38485e+07		7.79967e+07		8.1631e+07		8.81919e+07		9.49629e+07		9.9635e+07
Roach	Tonnes - live weight	TLW	0	...	0	...	41.45
Tench	Tonnes - live weight	TLW	0	...	0	...	4.9
Tilapias nei	Tonnes - live weight	TLW	38.6		464		104.97
Nile tilapia	Tonnes - live weight	TLW	20	E	20	E	20	E
European eel	Tonnes - live weight	TLW	0	...	0	...	1
Spirulina nei	Tonnes - live weight	TLW	0	...	0	...	0
Tilapias nei	Tonnes - live weight	TLW	872		1299		2775
Torpedo-shaped catfishes nei	Tonnes - live weight	TLW	0	...	40		32
[Eucheuma isiforme]	Tonnes - live weight	TLW	10	E	10	E	10	E
Nile tilapia	Tonnes - live weight	TLW	10		10	E	10	E
[Leporinus obtusidens]	Tonnes - live weight	TLW	1.61		10.44		13.5
[Brycon orbignyanus]	Tonnes - live weight	TLW	1.58		10.25		3.7
American bull frog	Tonnes - live weight	TLW	25		9		8.6
Beluga	Tonnes - live weight	TLW	9.16		0	N	0
Blue mussel	Tonnes - live weight	TLW	6		0.54		68.9
Cholga mussel	Tonnes - live weight	TLW	4		0.2		0
Cyprinids nei	Tonnes - live weight	TLW	92.87		57.16		2.9
Danube sturgeon(=Osetr)	Tonnes - live weight	TLW	10.94		0	N	0
Dorado	Tonnes - live weight	TLW	8.5		11.26		7.9
Freshwater fishes nei	Tonnes - live weight	TLW	0	...	0	...	0	...
Giant river prawn	Tonnes - live weight	TLW	0		0		0
Grass carp(=White amur)	Tonnes - live weight	TLW	48.39		41.8		9.5
Longrayed whiptail	Tonnes - live weight	TLW	0		0		0
Pacific cupped oyster	Tonnes - live weight	TLW	9		16		31.4
Pacu	Tonnes - live weight	TLW	1804.28		1885.1		1246.5
Rainbow trout	Tonnes - live weight	TLW	1430.15		1364.45		2172.85
Rainbow trout	Tonnes - live weight	TLW	25		3		4.35
Red claw crayfish	Tonnes - live weight	TLW	0		0		0
River Plata mussel	Tonnes - live weight	TLW	6		2.5		0
Siberian sturgeon	Tonnes - live weight	TLW	51.9		0	N	0
Sorubims nei	Tonnes - live weight	TLW	61.87		89.38		49.4
South American catfish	Tonnes - live weight	TLW	0	N	0	N	0.1
Streaked prochilod	Tonnes - live weight	TLW	9.98		10.37		16.4
Tilapias nei	Tonnes - live weight	TLW	56.42		56.31		51
Common carp	Tonnes - live weight	TLW	1600	E	1250	E	1500	E
Crucian carp	Tonnes - live weight	TLW	100	E	100	E	110	E
Cyprinids nei	Tonnes - live weight	TLW	350	E	200	E	220	E
Danube crayfish	Tonnes - live weight	TLW	30	E	20	E	0	...
Freshwater fishes nei	Tonnes - live weight	TLW	105	E	217	E	400	E
Silver carp	Tonnes - live weight	TLW	450	E	200	E	220	E
Sturgeons nei	Tonnes - live weight	TLW	4115		3798		4300	E
Trouts nei	Tonnes - live weight	TLW	8380		10905		12180	E
Tilapias nei	Tonnes - live weight	TLW	0		0.5	E	1.5	E
Abalones nei	Tonnes - live weight	TLW	849.89		2294		749.98
Aquatic invertebrates nei	Tonnes - live weight	TLW	0	...	0	...	0	...
Atlantic salmon	Tonnes - live weight	TLW	48330.6		52580.2		84045.2
Atlantic salmon	Tonnes - live weight	TLW	0	...	0	...	0	...
Australian mussel	Tonnes - live weight	TLW	3678.32		3811.33		2325.7
Australian mussel	Tonnes - live weight	TLW	0.16		0	...	99
Barramundi(=Giant seaperch)	Tonnes - live weight	TLW	778.69		1082.87		614.69
Barramundi(=Giant seaperch)	Tonnes - live weight	TLW	0	...	0	...	0	...
Barramundi(=Giant seaperch)	Tonnes - live weight	TLW	61.91		43.68		57
Barramundi(=Giant seaperch)	Tonnes - live weight	TLW	2931		2987.4		7143.05
Brine shrimp	Tonnes - live weight	TLW	0	...	0	...	0	...
Brook trout	Tonnes - live weight	TLW	0	...	0	...	0	...
Brown tiger prawn	Tonnes - live weight	TLW	0	...	0	...	0	...
Chinook(=Spring=King) salmon	Tonnes - live weight	TLW	0	...	0	...	0	...
Cupped oysters nei	Tonnes - live weight	TLW	0	...	0	...	0	...
Cupped oysters nei	Tonnes - live weight	TLW	0	...	0	...	0	...
Eastern king prawn	Tonnes - live weight	TLW	0	...	0	...	0	...
Eastern king prawn	Tonnes - live weight	TLW	0	...	0	...	0	...
Eastern school shrimp	Tonnes - live weight	TLW	0	...	0	...	0	...
European perch	Tonnes - live weight	TLW	0		0	...	0	...
Finfishes nei	Tonnes - live weight	TLW	0	...	0	...	0	...
Finfishes nei	Tonnes - live weight	TLW	0	...	0	...	0	...
Finfishes nei	Tonnes - live weight	TLW	0	...	0	...	0	...
Flat and cupped oysters nei	Tonnes - live weight	TLW	3891		29.31		4687.05
Flat and cupped oysters nei	Tonnes - live weight	TLW	3713		3770		3306
Flat and cupped oysters nei	Tonnes - live weight	TLW	0	...	0	...	58.27
Flat oysters nei	Tonnes - live weight	TLW	0	...	0	...	0	...
Freshwater fishes nei	Tonnes - live weight	TLW	0	...	0	...	0	...
Giant tiger prawn	Tonnes - live weight	TLW	0	...	0	...	0	...
Giant tiger prawn	Tonnes - live weight	TLW	0	...	0	...	0	...
Golden perch	Tonnes - live weight	TLW	0	...	0	...	0	...
Indo-Pacific swamp crab	Tonnes - live weight	TLW	0	...	0	...	0	...
Kuruma prawn	Tonnes - live weight	TLW	0	...	0	...	0	...
Marine crustaceans nei	Tonnes - live weight	TLW	0	...	0	...	0	...
Marine fishes nei	Tonnes - live weight	TLW	1098		2294		2824.91
Marine molluscs nei	Tonnes - live weight	TLW	0	...	0	...	1785.64
Murray cod	Tonnes - live weight	TLW	0	...	0	...	492
Pacific cupped oyster	Tonnes - live weight	TLW	0	...	0	...	0	...
Pacific cupped oyster	Tonnes - live weight	TLW	3365.68		3004.25		3182.21
Penaeus shrimps nei	Tonnes - live weight	TLW	331.38		360.39		500	E
Penaeus shrimps nei	Tonnes - live weight	TLW	4951		4264.1		6250	E
Rainbow trout	Tonnes - live weight	TLW	5.66		8.32		9
Rainbow trout	Tonnes - live weight	TLW	0	...	0	...	0	...
Red claw crayfish	Tonnes - live weight	TLW	45		64.8		32.6
Sea mussels nei	Tonnes - live weight	TLW	0	...	0	...	0	...
Sea trout	Tonnes - live weight	TLW	277.35		211.05		287
Short-finned eel	Tonnes - live weight	TLW	0	...	0	...	0	...
Silver perch	Tonnes - live weight	TLW	314.27		339.34		149
Smooth marron crayfish	Tonnes - live weight	TLW	0	...	55.14		0	...
Southern Australia scallop	Tonnes - live weight	TLW	0	...	0	...	0	...
Southern bluefin tuna	Tonnes - live weight	TLW	8418		8100		7600
Speckled longfin eel	Tonnes - live weight	TLW	0	...	6		0	...
Sydney cupped oyster	Tonnes - live weight	TLW	0	...	0	...	0	...
Yabby crayfish	Tonnes - live weight	TLW	34.03		29.31		8
Arctic char	Tonnes - live weight	TLW	208		236.5		280.73
Bighead carp	Tonnes - live weight	TLW	0	...	0	...	0	...
Brook trout	Tonnes - live weight	TLW	613		550		685.39
Catfishes nei	Tonnes - live weight	TLW	0		0	...	0	...
Common carp	Tonnes - live weight	TLW	618		620		616.7
Cyprinids nei	Tonnes - live weight	TLW	0	...	4.5		0	...
Euro-American crayfishes nei	Tonnes - live weight	TLW	0		0	...	0.47
European perch	Tonnes - live weight	TLW	0	...	0	...	0	...
Freshwater fishes nei	Tonnes - live weight	TLW	0		12.5		13.94
Golden trout	Tonnes - live weight	TLW	0	...	0	...	0	...
Grass carp(=White amur)	Tonnes - live weight	TLW	29		30		37.65
Grayling	Tonnes - live weight	TLW	2.7		1.6		0	...
Huchen	Tonnes - live weight	TLW	14.5		14		8.24
North African catfish	Tonnes - live weight	TLW	440		445		494.38
Northern pike	Tonnes - live weight	TLW	5		6		5.5
Pike-perch	Tonnes - live weight	TLW	7.5		9		22.75
Rainbow trout	Tonnes - live weight	TLW	1185		1302		1735.66
Roach	Tonnes - live weight	TLW	0	...	0	...	0	...
Rudd	Tonnes - live weight	TLW	0	...	0	...	0	...
Salmonoids nei	Tonnes - live weight	TLW	10		200.5		394.34
Sea trout	Tonnes - live weight	TLW	348		396		503.4
Silver carp	Tonnes - live weight	TLW	11		15.5		11.74
Sturgeons nei	Tonnes - live weight	TLW	3.6		10.5		13.38
Tench	Tonnes - live weight	TLW	7		8		5.33
Wels(=Som) catfish	Tonnes - live weight	TLW	0	...	0	...	45.87
Whitefishes nei	Tonnes - live weight	TLW	1.1		0	...	0	...
Whiteleg shrimp	Tonnes - live weight	TLW	0	...	0.3	E	44.92
Common carp	Tonnes - live weight	TLW	154		207		224
Crucian carp	Tonnes - live weight	TLW	28		30		0	...
Freshwater bream	Tonnes - live weight	TLW	31		76		23
Freshwater fishes nei	Tonnes - live weight	TLW	0	...	0	...	55
Grass carp(=White amur)	Tonnes - live weight	TLW	20		27		32
Kutum	Tonnes - live weight	TLW	0	...	0	...	0	...
Mullets nei	Tonnes - live weight	TLW	0	...	0	...	0	...
Pike-perch	Tonnes - live weight	TLW	0	...	0	...	0	...
Rainbow trout	Tonnes - live weight	TLW	304		312		104
Roaches nei	Tonnes - live weight	TLW	0	...	0	...	0	...
Silver carp	Tonnes - live weight	TLW	24		43		69
Sturgeons nei	Tonnes - live weight	TLW	0	...	0	...	0	...
Wels(=Som) catfish	Tonnes - live weight	TLW	0	...	0	...	0	...
Brine shrimp	Tonnes - live weight	TLW	0	...	0		0
Caribbean spiny lobster	Tonnes - live weight	TLW	8.33		5	E	0
Cobia	Tonnes - live weight	TLW	0	...	0	...	0	...
Florida pompano	Tonnes - live weight	TLW	0	...	0		0
Red drum	Tonnes - live weight	TLW	0	...	0		0
Tilapias nei	Tonnes - live weight	TLW	1	E	1	E	0
Whiteleg shrimp	Tonnes - live weight	TLW	0	...	0		0
Barramundi(=Giant seaperch)	Tonnes - live weight	TLW	0	...	0	...	0	...
Gilthead seabream	Tonnes - live weight	TLW	5	E	5	E	5	E
Mangrove red snapper	Tonnes - live weight	TLW	0	...	0	...	0	...
Orange-spotted grouper	Tonnes - live weight	TLW	0		0	...	0	...
Sobaity seabream	Tonnes - live weight	TLW	1	E	0.5	E	0.5	E
Tilapias nei	Tonnes - live weight	TLW	0	...	5	E	10	E
White-spotted spinefoot	Tonnes - live weight	TLW	0	...	0	...	0	...
[Labeo bata]	Tonnes - live weight	TLW	37170		43679		57301
Asian barbs nei	Tonnes - live weight	TLW	4368		6068		6923
Bronze featherback	Tonnes - live weight	TLW	507		620		966
Catla	Tonnes - live weight	TLW	165986		177589		210699
Climbing perch	Tonnes - live weight	TLW	55556		41691		54304
Clown knifefish	Tonnes - live weight	TLW	111		146		340
Common carp	Tonnes - live weight	TLW	76484		87102		106903
Cyprinids nei	Tonnes - live weight	TLW	0	...	0	...	0	...
Freshwater fishes nei	Tonnes - live weight	TLW	28305		40972		117326
Freshwater prawns, shrimps nei	Tonnes - live weight	TLW	6717		8856		7930
Giant river prawn	Tonnes - live weight	TLW	42053		48574		50750
Giant tiger prawn	Tonnes - live weight	TLW	75274		68272		68704
Grass carp(=White amur)	Tonnes - live weight	TLW	39147		46145		64705
Great snakehead	Tonnes - live weight	TLW	408		619		818
Indian white prawn	Tonnes - live weight	TLW	1312		2452		2595
Kuria labeo	Tonnes - live weight	TLW	14759		16930		18413
Marine fishes nei	Tonnes - live weight	TLW	96632		116110		146908
Mrigal carp	Tonnes - live weight	TLW	171813		180341		224407
Olive barb	Tonnes - live weight	TLW	5349		5355		6093
Orange mud crab	Tonnes - live weight	TLW	0	...	14421		12337
Orangefin labeo	Tonnes - live weight	TLW	16469		26447		37382
Penaeus shrimps nei	Tonnes - live weight	TLW	4375		7041		4381
Philippine catfish	Tonnes - live weight	TLW	6539		8204		19515
Roho labeo	Tonnes - live weight	TLW	259299		287700		351530
Silver barb	Tonnes - live weight	TLW	34862		41388		47187
Silver carp	Tonnes - live weight	TLW	184694		206883		253809
Speckled shrimp	Tonnes - live weight	TLW	3063		3957		5079
Spotted snakehead	Tonnes - live weight	TLW	580		909		1022
Stinging catfish	Tonnes - live weight	TLW	6085		8712		18750
Striped catfish	Tonnes - live weight	TLW	396950		499815		391809
Striped snakehead	Tonnes - live weight	TLW	449		802		1080
Tilapias nei	Tonnes - live weight	TLW	324336		334513		347795
Wallago	Tonnes - live weight	TLW	756		1039		984
Nile tilapia	Tonnes - live weight	TLW	20	E	25	E	25	E
Red claw crayfish	Tonnes - live weight	TLW	0.5	E	0.5	E	0.5	E
Beluga	Tonnes - live weight	TLW	0	...	0	...	0	...
Common carp	Tonnes - live weight	TLW	6480.2		8170		6327.7
Crucian carp	Tonnes - live weight	TLW	451.8		691		518.1
Freshwater fishes nei	Tonnes - live weight	TLW	171.9		42		35.7
Grass carp(=White amur)	Tonnes - live weight	TLW	281.3		293		296.9
Mississippi paddlefish	Tonnes - live weight	TLW	0	...	0	...	0	...
North African catfish	Tonnes - live weight	TLW	3.9		2.5		0	...
Northern pike	Tonnes - live weight	TLW	101.7		115.2		144.5
Pike-perch	Tonnes - live weight	TLW	0		0		0	...
Rainbow trout	Tonnes - live weight	TLW	232.7		529.7		126.5
Siberian sturgeon	Tonnes - live weight	TLW	89		170.3		99.5
Silver carp	Tonnes - live weight	TLW	1290.9		302		932.3
Sterlet sturgeon	Tonnes - live weight	TLW	7.8		12		8.6
Trouts nei	Tonnes - live weight	TLW	0	...	0	...	0	...
Wels(=Som) catfish	Tonnes - live weight	TLW	19.7		25.8		14
Whitefishes nei	Tonnes - live weight	TLW	0	...	0	...	0	...
Aquatic invertebrates nei	Tonnes - live weight	TLW	0	...	0	...	0	...
Brook trout	Tonnes - live weight	TLW	0	...	0	...	0	...
Common carp	Tonnes - live weight	TLW	0	...	0	...	0	...
European eel	Tonnes - live weight	TLW	0	...	0	...	0	...
Freshwater fishes nei	Tonnes - live weight	TLW	32		75		223
North African catfish	Tonnes - live weight	TLW	0	...	0	...	0	...
Rainbow trout	Tonnes - live weight	TLW	50	E	0	...	0	...
Sea trout	Tonnes - live weight	TLW	0	...	0	...	0	...
Sturgeons nei	Tonnes - live weight	TLW	0	...	0	...	0	...
Tilapias nei	Tonnes - live weight	TLW	0	...	0	...	0	...
[Eucheuma isiforme]	Tonnes - live weight	TLW	3	E	3	E	5	E
Cobia	Tonnes - live weight	TLW	0	...	0	...	0	...
Freshwater fishes nei	Tonnes - live weight	TLW	0	...	0	...	0	...
Palinurid spiny lobsters nei	Tonnes - live weight	TLW	0	...	0	...	0	...
Tilapias nei	Tonnes - live weight	TLW	50	E	60	E	70	E
Whiteleg shrimp	Tonnes - live weight	TLW	4150	E	500	E	530	E
Black catfishes nei	Tonnes - live weight	TLW	0	...	0	...	0	...
Blackchin tilapia	Tonnes - live weight	TLW	120	E	120	E	150	E
Freshwater fishes nei	Tonnes - live weight	TLW	0	...	0	...	0	...
Nile tilapia	Tonnes - live weight	TLW	1918.93		2773.56		2500	E
North African catfish	Tonnes - live weight	TLW	2540.73		1756.1		1500	E
Tilapias nei	Tonnes - live weight	TLW	0	...	0	...	0	...
Tilapias nei	Tonnes - live weight	TLW	0	...	0	...	0	...
Catla	Tonnes - live weight	TLW	15		25		10
Common carp	Tonnes - live weight	TLW	26		40		42
Freshwater fishes nei	Tonnes - live weight	TLW	0	...	0	...	0	...
Grass carp(=White amur)	Tonnes - live weight	TLW	35		57		52
Mrigal carp	Tonnes - live weight	TLW	15		28		29
Rainbow trout	Tonnes - live weight	TLW	24		20		20
Roho labeo	Tonnes - live weight	TLW	17		35		28
Silver carp	Tonnes - live weight	TLW	17		17		12
Argentinian silverside	Tonnes - live weight	TLW	0		0		3	E
Black prochilodus	Tonnes - live weight	TLW	90	E	90	E	100	E
Cachama	Tonnes - live weight	TLW	660.8		580	E	700	E
Common carp	Tonnes - live weight	TLW	117.6		150	E	150	E
Freshwater fishes nei	Tonnes - live weight	TLW	90	E	90	E	100	E
Nile tilapia	Tonnes - live weight	TLW	30	E	50	E	90	E
Pirapatinga	Tonnes - live weight	TLW	635.1		660	E	750	E
Rainbow trout	Tonnes - live weight	TLW	1544		1650	E	1500	E
Tambatinga, hybrid	Tonnes - live weight	TLW	0	...	410	E	460	E
Cobia	Tonnes - live weight	TLW	0		0		0	E
Tilapias nei	Tonnes - live weight	TLW	0	...	0	...	0.2	E
Brook trout	Tonnes - live weight	TLW	9.2		2.7		11
Common carp	Tonnes - live weight	TLW	941		468		356.2
Common dentex	Tonnes - live weight	TLW	0	...	0	...	0	...
European flat oyster	Tonnes - live weight	TLW	0	...	0	...	0	...
European seabass	Tonnes - live weight	TLW	83		80.9		53.9
Freshwater fishes nei	Tonnes - live weight	TLW	159		75.4		8.9
Gilthead seabream	Tonnes - live weight	TLW	91		95.6		81.6
Grass carp(=White amur)	Tonnes - live weight	TLW	0	...	0	...	0	...
Marine fishes nei	Tonnes - live weight	TLW	0	...	0	...	0	...
Mediterranean mussel	Tonnes - live weight	TLW	0	...	0	...	0	...
Pike-perch	Tonnes - live weight	TLW	1.4		0.1		0.8
Rainbow trout	Tonnes - live weight	TLW	3102		2961.5		3186.9
Sea trout	Tonnes - live weight	TLW	61		75.2		118.9
Silver carp	Tonnes - live weight	TLW	0	...	0	...	0	...
Wels(=Som) catfish	Tonnes - live weight	TLW	3		1		0.4
Nile tilapia	Tonnes - live weight	TLW	0	...	0	...	130	E
North African catfish	Tonnes - live weight	TLW	0	...	0	...	1	E
Three spotted tilapia	Tonnes - live weight	TLW	20		20	E	32	E
[Brycon amazonicus]	Tonnes - live weight	TLW	9393.2		3220.91		3569.85
[Brycon hilarii]	Tonnes - live weight	TLW	0	...	0	...	0	...
[Hoplias spp]	Tonnes - live weight	TLW	0	...	0	...	0	...
[Cichla spp]	Tonnes - live weight	TLW	67.97		76.14		101.76
[Brycon spp]	Tonnes - live weight	TLW	5320.57		4258.77		3747.37
[Leporinus spp]	Tonnes - live weight	TLW	3209.1		3801.41		2806.32
[Anostomoides laticeps]	Tonnes - live weight	TLW	0	...	0	...	0	...
[Brycon cephalus]	Tonnes - live weight	TLW	0	...	0	...	0	...
American bull frog	Tonnes - live weight	TLW	300	E	200	E	200	E
Arapaima	Tonnes - live weight	TLW	8388.51		1259.28		1859.16
Banded astyanax	Tonnes - live weight	TLW	244.73		548.88		599.38
Cachama	Tonnes - live weight	TLW	136711		108286		94593.4
Channel catfish	Tonnes - live weight	TLW	0	...	0	...	0	...
Characins nei	Tonnes - live weight	TLW	0	...	0	...	0	...
Cobia	Tonnes - live weight	TLW	0	...	10	E	10	E
Common carp	Tonnes - live weight	TLW	0	...	0	...	0	...
Cupped oysters nei	Tonnes - live weight	TLW	2400	E	2300	E	190	E
Cyprinids nei	Tonnes - live weight	TLW	20683		18866.6		16200
Dorado	Tonnes - live weight	TLW	55.36		59.8		60.79
Elkhorn sea moss	Tonnes - live weight	TLW	700	E	700	E	1080	E
Freshwater fishes nei	Tonnes - live weight	TLW	3044.11		2578.93		3885.9
Freshwater siluroids nei	Tonnes - live weight	TLW	0	...	0	...	0	...
Giant river prawn	Tonnes - live weight	TLW	100	E	100	E	150	E
Gracilaria seaweeds	Tonnes - live weight	TLW	30	E	50	E	50	E
Groupers nei	Tonnes - live weight	TLW	0	...	0	...	0	...
Lion's paw	Tonnes - live weight	TLW	0	...	0	...	30	E
Marine fishes nei	Tonnes - live weight	TLW	0	...	10	E	10	E
Marine molluscs nei	Tonnes - live weight	TLW	0	...	0	...	0	...
Mullets nei	Tonnes - live weight	TLW	0	...	0	...	0	...
Nile tilapia	Tonnes - live weight	TLW	218799		281235		361286
North African catfish	Tonnes - live weight	TLW	0	...	0	...	0	...
Pacific cupped oyster	Tonnes - live weight	TLW	0	...	0	...	1960	E
Pacu	Tonnes - live weight	TLW	13125.3		13365.8		9516.87
Pirapatinga	Tonnes - live weight	TLW	3570.18		1891.95		1424.77
Prochilods nei	Tonnes - live weight	TLW	0	...	0	...	0	...
Rainbow trout	Tonnes - live weight	TLW	1590.01		2049.19		1993.66
River and lake turtles nei	Tonnes - live weight	TLW	5	E	5	E	5	E
Scallops nei	Tonnes - live weight	TLW	0	...	0	...	0	...
Snooks(=Robalos) nei	Tonnes - live weight	TLW	0	...	0	...	0	...
Sorubims nei	Tonnes - live weight	TLW	18399.6		14529.7		1424.77
South American catfish	Tonnes - live weight	TLW	0	...	0	...	0	...
South American rock mussel	Tonnes - live weight	TLW	18663.7	E	18611.4	E	9258.2	E
Spotted sorubim	Tonnes - live weight	TLW	0	...	0	...	0	...
Streaked prochilod	Tonnes - live weight	TLW	2687.45		3276.23		3088.27
Suckermouth catfish	Tonnes - live weight	TLW	0	...	0	...	0	...
Tambacu, hybrid	Tonnes - live weight	TLW	31462.5		33674.3		43149.3
Tambatinga, hybrid	Tonnes - live weight	TLW	7900	E	8400	E	8700
Trahira	Tonnes - live weight	TLW	1002.27		752.89		767.94
Whiteleg shrimp	Tonnes - live weight	TLW	70521.2		41078.1		78637.4
Caribbean spiny lobster	Tonnes - live weight	TLW	0.5	E	1	E	1	E
Barramundi(=Giant seaperch)	Tonnes - live weight	TLW	86.82		185	E	107.17
Bighead carp	Tonnes - live weight	TLW	0	...	0	...	0	...
Blue shrimp	Tonnes - live weight	TLW	787.34		1240	E	34.42
Common carp	Tonnes - live weight	TLW	0	...	0	...	0	...
Freshwater fishes nei	Tonnes - live weight	TLW	0	...	15	E	0.02
Giant river prawn	Tonnes - live weight	TLW	0	...	1	E	2.47
Giant tiger prawn	Tonnes - live weight	TLW	1.6		2	E	16.61
Grass carp(=White amur)	Tonnes - live weight	TLW	0	...	0	...	0	...
Green mussel	Tonnes - live weight	TLW	0	...	0	...	1.01
Groupers nei	Tonnes - live weight	TLW	0	...	65	E	66.38
Indo-Pacific swamp crab	Tonnes - live weight	TLW	0	...	0	...	0	...
Indo-Pacific swamp crab	Tonnes - live weight	TLW	0	...	0	...	1.35
Jacks, crevalles nei	Tonnes - live weight	TLW	12.53		25	E	7.5
Marine fishes nei	Tonnes - live weight	TLW	55	E	50	E	0	...
Milkfish	Tonnes - live weight	TLW	0	...	1	E	2.49
Naked catfishes	Tonnes - live weight	TLW	0	...	0	...	0.43
Nile tilapia	Tonnes - live weight	TLW	2.82		3	E	7.72
Nile tilapia	Tonnes - live weight	TLW	0	...	0	...	0	...
Orange-spotted grouper	Tonnes - live weight	TLW	12.9		0	...	0	...
Pangas catfishes nei	Tonnes - live weight	TLW	1.24		0	...	7.29
Silver barb	Tonnes - live weight	TLW	0	...	0	...	0	...
Silver carp	Tonnes - live weight	TLW	0	...	0	...	0	...
Snappers nei	Tonnes - live weight	TLW	14.91		25	E	9.61
Snubnose pompano	Tonnes - live weight	TLW	0	...	20	E	68.89
Spotted scat	Tonnes - live weight	TLW	0	...	0	...	0
Tilapias nei	Tonnes - live weight	TLW	0	...	0	...	3.98
Torpedo-shaped catfishes nei	Tonnes - live weight	TLW	7.98		0	...	0	...
Tropical spiny lobsters nei	Tonnes - live weight	TLW	0	...	0	...	0.37
Whiteleg shrimp	Tonnes - live weight	TLW	0	...	0	...	4430.21
[Arthrospira platensis]	Tonnes - live weight	TLW	0		0	...	0	...
[Haematococcus pluvialis]	Tonnes - live weight	TLW	0		0	...	0	...
Atlantic salmon	Tonnes - live weight	TLW	0	...	0	...	0	...
Barbel	Tonnes - live weight	TLW	0	...	0	...	0	...
Barramundi(=Giant seaperch)	Tonnes - live weight	TLW	0	...	0	...	0	...
Beluga	Tonnes - live weight	TLW	8.54		11.41		39.89
Bighead carp	Tonnes - live weight	TLW	1786.03		2304.2		1497.56
Black carp	Tonnes - live weight	TLW	17.08		2.5		0.47
Bleak	Tonnes - live weight	TLW	12.68		5.87		4.88
Brook trout	Tonnes - live weight	TLW	8.2		10.26		3.68
Buffalofishes nei	Tonnes - live weight	TLW	0.6		0	...	0	...
Channel catfish	Tonnes - live weight	TLW	93.93		19		8.02
Chub	Tonnes - live weight	TLW	0.06		0.14		0	...
Coho(=Silver) salmon	Tonnes - live weight	TLW	0	...	0	...	0.96
Common carp	Tonnes - live weight	TLW	2674.17		4273.13		3887.62
Common nase	Tonnes - live weight	TLW	0.01		0.13		1.45
Crucian carp	Tonnes - live weight	TLW	0.03		0	...	2.16
Cyprinids nei	Tonnes - live weight	TLW	0	...	0	...	0	...
Danube bleak	Tonnes - live weight	TLW	0.2		0	...	0	...
Danube crayfish	Tonnes - live weight	TLW	13.87		14.14		6.64
Danube sturgeon(=Osetr)	Tonnes - live weight	TLW	221.13		132.72		89.48
Euro-American crayfishes nei	Tonnes - live weight	TLW	2.02		0	...	0	...
European eel	Tonnes - live weight	TLW	2.32		40.01		0	...
European green frog	Tonnes - live weight	TLW	0	...	0	...	0	...
European perch	Tonnes - live weight	TLW	38.2		1.5		3.19
Freshwater bream	Tonnes - live weight	TLW	11.07		27.14		7.37
Freshwater fishes nei	Tonnes - live weight	TLW	0	...	0	...	0	...
Goldfish	Tonnes - live weight	TLW	214.92		412.25		245.58
Grass carp(=White amur)	Tonnes - live weight	TLW	320.24		321.39		410.62
Mediterranean mussel	Tonnes - live weight	TLW	3372.64		3291.58		2573.69
Mississippi paddlefish	Tonnes - live weight	TLW	0	...	0	...	86.91
Nile tilapia	Tonnes - live weight	TLW	0	...	0	...	0.12
Noble crayfish	Tonnes - live weight	TLW	0.02		0	...	0	...
North African catfish	Tonnes - live weight	TLW	285.74		908.97		191.78
Northern pike	Tonnes - live weight	TLW	50.89		25.53		16.67
Pacific cupped oyster	Tonnes - live weight	TLW	0	...	0	...	0	...
Pike-perch	Tonnes - live weight	TLW	77.45		67.79		76.72
Rainbow trout	Tonnes - live weight	TLW	3349.3		3226.29		5427.2
Roach	Tonnes - live weight	TLW	0	...	0.7		2.3
Rudd	Tonnes - live weight	TLW	6.42		10.29		4.88
Sea trout	Tonnes - live weight	TLW	13.51		20.33		37.06
Siberian sturgeon	Tonnes - live weight	TLW	108.96		136.66		106.18
Silver carp	Tonnes - live weight	TLW	676.96		232.04		189.23
Spirulina nei	Tonnes - live weight	TLW	0	...	0	...	9.8
Starry sturgeon	Tonnes - live weight	TLW	1.31		1.01		0.27
Sterlet sturgeon	Tonnes - live weight	TLW	3.96		2.11		4.91
Sturgeons nei	Tonnes - live weight	TLW	0	...	38.38		77.05
Tench	Tonnes - live weight	TLW	5.38		5.56		0.61
Trouts nei	Tonnes - live weight	TLW	0		0	...	0	...
Unicell. chlorella green alga	Tonnes - live weight	TLW	0		4.17		0	...
Vimba bream	Tonnes - live weight	TLW	0	...	0	...	0	...
Wels(=Som) catfish	Tonnes - live weight	TLW	158.7		204.94		140.25
Whiteleg shrimp	Tonnes - live weight	TLW	0	...	0	...	18.42
[Arthrospira platensis]	Tonnes - live weight	TLW	40		50		60
African bonytongue	Tonnes - live weight	TLW	5		6		17
Mango tilapia	Tonnes - live weight	TLW	25		50		29
Mudfish	Tonnes - live weight	TLW	0		0		0
Nile tilapia	Tonnes - live weight	TLW	141		240		556
North African catfish	Tonnes - live weight	TLW	25		71		216
Common carp	Tonnes - live weight	TLW	0	...	15	E	15	E
Nile tilapia	Tonnes - live weight	TLW	1260		1380	E	1400	E
North African catfish	Tonnes - live weight	TLW	66		75	E	75	E
Whiteleg shrimp	Tonnes - live weight	TLW	0	...	0	...	28
Asian swamp eel	Tonnes - live weight	TLW	40	E	40	E	90	E
Barramundi(=Giant seaperch)	Tonnes - live weight	TLW	200	E	850	E	870	E
Bighead carp	Tonnes - live weight	TLW	120	E	120	E	170	E
Blood cockle	Tonnes - live weight	TLW	1000	E	5000	E	8000	E
Climbing perch	Tonnes - live weight	TLW	1600	E	1650	E	2870	E
Common carp	Tonnes - live weight	TLW	2600	E	2950	E	4440	E
Cyprinids nei	Tonnes - live weight	TLW	17250	E	21340	E	36530	E
Eucheuma seaweeds nei	Tonnes - live weight	TLW	2000	E	2200	E	1000	E
Freshwater siluroids nei	Tonnes - live weight	TLW	0	...	0	...	0	...
Frogs	Tonnes - live weight	TLW	70	E	80	E	220	E
Giant river prawn	Tonnes - live weight	TLW	150	E	150	E	140	E
Grass carp(=White amur)	Tonnes - live weight	TLW	300	E	300	E	430	E
Green mussel	Tonnes - live weight	TLW	1500	E	3300	E	5480	E
Hoven's carp	Tonnes - live weight	TLW	3600	E	4250	E	6960	E
Indo-Pacific swamp crab	Tonnes - live weight	TLW	50	E	70	E	100	E
Marine fishes nei	Tonnes - live weight	TLW	100	E	160	E	260	E
Marine molluscs nei	Tonnes - live weight	TLW	0	...	0	...	0	...
Mozambique tilapia	Tonnes - live weight	TLW	0	...	0	...	0	...
Nile tilapia	Tonnes - live weight	TLW	4300	E	6500	E	12180	E
Orange-spotted grouper	Tonnes - live weight	TLW	200	E	320	E	480	E
Pangas catfishes nei	Tonnes - live weight	TLW	33300	E	61850	E	102620	E
Penaeus shrimps nei	Tonnes - live weight	TLW	120	E	1000	E	1390	E
Philippine catfish	Tonnes - live weight	TLW	0	...	0	...	0	...
Red claw crayfish	Tonnes - live weight	TLW	0	...	0	...	150	E
Silver barb	Tonnes - live weight	TLW	25000	E	33950	E	57400	E
Silver carp	Tonnes - live weight	TLW	300	E	300	E	430	E
Snakeskin gourami	Tonnes - live weight	TLW	11900	E	12900	E	21740	E
Snappers nei	Tonnes - live weight	TLW	200	E	320	E	480	E
Striped snakehead	Tonnes - live weight	TLW	35000	E	43000	E	75660	E
Torpedo-shaped catfishes nei	Tonnes - live weight	TLW	4100	E	4900	E	8260	E
African bonytongue	Tonnes - live weight	TLW	15	E	10	E	10	E
Banded jewelfish	Tonnes - live weight	TLW	5	E	1	E	1	E
Common carp	Tonnes - live weight	TLW	20	E	25	E	25	E
Freshwater fishes nei	Tonnes - live weight	TLW	15	E	13	E	23	E
Nile tilapia	Tonnes - live weight	TLW	990	E	2500	E	8190	E
North African catfish	Tonnes - live weight	TLW	900	E	1290	E	1540	E
Parachanna snakeheads nei	Tonnes - live weight	TLW	5	E	1	E	1	E
Sampa	Tonnes - live weight	TLW	5	E	7	E	10	E
American cupped oyster	Tonnes - live weight	TLW	4566		5788		9347
Arctic char	Tonnes - live weight	TLW	200	E	200	E	200
Atlantic bluefin tuna	Tonnes - live weight	TLW	0		0	...	0	...
Atlantic cod	Tonnes - live weight	TLW	0		0	...	0	...
Atlantic salmon	Tonnes - live weight	TLW	29000		34945		36015
Atlantic salmon	Tonnes - live weight	TLW	92926		85608		84171
Blue mussel	Tonnes - live weight	TLW	22057		24187		22086
Blue mussel	Tonnes - live weight	TLW	668		261		481
Butter clam	Tonnes - live weight	TLW	1142		529		1220
Chinook(=Spring=King) salmon	Tonnes - live weight	TLW	0	...	0	...	0	...
Coho(=Silver) salmon	Tonnes - live weight	TLW	0	...	0	...	0	...
Freshwater fishes nei	Tonnes - live weight	TLW	1177		1304		1571
Japanese carpet shell	Tonnes - live weight	TLW	1260		1095		996
Marine fishes nei	Tonnes - live weight	TLW	0	...	0	...	0	...
Marine fishes nei	Tonnes - live weight	TLW	0	...	0	...	1200
Marine molluscs nei	Tonnes - live weight	TLW	32		127		306
Marine molluscs nei	Tonnes - live weight	TLW	0		0	...	0
Pacific cupped oyster	Tonnes - live weight	TLW	6587		8012		7997
Penaeus shrimps nei	Tonnes - live weight	TLW	0	...	0	...	0	...
Rainbow trout	Tonnes - live weight	TLW	718		9126		8189
Rainbow trout	Tonnes - live weight	TLW	0	...	1072	E	1177
Salmonids nei	Tonnes - live weight	TLW	19948	E	19287	E	16386
Scallops nei	Tonnes - live weight	TLW	11		1		55
Scallops nei	Tonnes - live weight	TLW	20		74		52
Trouts nei	Tonnes - live weight	TLW	7062		0	...	0	...
Green turtle	Tonnes - live weight	TLW	10	E	10	E	10	E
Bubu	Tonnes - live weight	TLW	2	E	2	E	5	E
Common carp	Tonnes - live weight	TLW	10	E	10	E	15	E
Cyprinids nei	Tonnes - live weight	TLW	20	E	20	E	20	E
Freshwater fishes nei	Tonnes - live weight	TLW	10	E	10	E	15	E
Nile tilapia	Tonnes - live weight	TLW	100	E	100	E	105	E
North African catfish	Tonnes - live weight	TLW	10	E	10	E	10	E
Sampa	Tonnes - live weight	TLW	3	E	3	E	5	E
Spirulina nei	Tonnes - live weight	TLW	40	E	40	E	40	E
African bonytongue	Tonnes - live weight	TLW	10	E	10	E	10	E
Bayad	Tonnes - live weight	TLW	10	E	0	...	0	...
Nile tilapia	Tonnes - live weight	TLW	109		60	E	65	E
North African catfish	Tonnes - live weight	TLW	15	E	10	E	10	E
Redbelly tilapia	Tonnes - live weight	TLW	10	E	5	E	5	E
Spirulina nei	Tonnes - live weight	TLW	0	...	20		20	E
Blue mussel	Tonnes - live weight	TLW	62		62.4		95	E
European flat oyster	Tonnes - live weight	TLW	0	...	0	...	0	...
Great Atlantic scallop	Tonnes - live weight	TLW	2.8		1.6		0	...
Grooved carpet shell	Tonnes - live weight	TLW	0	...	0	...	0	...
Pacific cupped oyster	Tonnes - live weight	TLW	1703.4		1312.2		1050	E
Tuberculate abalone	Tonnes - live weight	TLW	0	...	0	...	0	...
Turbot	Tonnes - live weight	TLW	1	E	1	E	0	...
[Spirulina maxima]	Tonnes - live weight	TLW	0	...	39		1361
[Haematococcus pluvialis]	Tonnes - live weight	TLW	0	...	35		72
[Porphyra columbina]	Tonnes - live weight	TLW	0	...	0	...	0	...
[Trochita spp]	Tonnes - live weight	TLW	0	...	0	...	0	...
Atlantic salmon	Tonnes - live weight	TLW	194		569.56		445
Atlantic salmon	Tonnes - live weight	TLW	608352		613611		724835
Bastard halibut	Tonnes - live weight	TLW	0	...	0	...	0	...
Chilean mussel	Tonnes - live weight	TLW	208707		338846	E	424294
Chilean oyster	Tonnes - live weight	TLW	215		376.96		398
Chinook(=Spring=King) salmon	Tonnes - live weight	TLW	0	...	0	...	23
Chinook(=Spring=King) salmon	Tonnes - live weight	TLW	0		0	...	0	...
Cholga mussel	Tonnes - live weight	TLW	1068		1501.71		722
Choro mussel	Tonnes - live weight	TLW	1581		1078.98		833
Coho(=Silver) salmon	Tonnes - live weight	TLW	245		153		479
Coho(=Silver) salmon	Tonnes - live weight	TLW	126771		164045		212720
Corvina drum	Tonnes - live weight	TLW	0	...	0	...	3
Danube sturgeon(=Osetr)	Tonnes - live weight	TLW	0	...	0	...	7
Freshwater fishes nei	Tonnes - live weight	TLW	0	...	0	...	0	...
Giant kelp	Tonnes - live weight	TLW	0	...	0		2	E
Gracilaria seaweeds	Tonnes - live weight	TLW	11952		16725.2		15565
Japanese abalone	Tonnes - live weight	TLW	12		16.03		2
Leister	Tonnes - live weight	TLW	0	...	0	...	3	E
Masu(=Cherry) salmon	Tonnes - live weight	TLW	0		0	...	0	...
Pacific cupped oyster	Tonnes - live weight	TLW	0	...	57.18		79
Peruvian calico scallop	Tonnes - live weight	TLW	2960		4706.46		3890
Rainbow trout	Tonnes - live weight	TLW	209		2386.05		136
Rainbow trout	Tonnes - live weight	TLW	94508		74585.2		56520
Red abalone	Tonnes - live weight	TLW	0	...	0	...	562	E
Red abalone	Tonnes - live weight	TLW	965		1014.83		560	E
Red cusk-eel	Tonnes - live weight	TLW	0	...	0	...	0	...
Sea trout	Tonnes - live weight	TLW	0		0	...	0	...
Skottsberg's gigartina	Tonnes - live weight	TLW	0	...	0	...	1	E
Turbot	Tonnes - live weight	TLW	3		0	...	0	...
Yellowtail amberjack	Tonnes - live weight	TLW	0	...	0	...	8
[Carassius spp]	Tonnes - live weight	TLW	2643185	E	2817989		2783687
[Haematococcus pluvialis]	Tonnes - live weight	TLW	200	E	200	E	200	E
[Rhopilema esculentum]	Tonnes - live weight	TLW	75299	E	82280		77779
Abalones nei	Tonnes - live weight	TLW	122573	E	148539		217831
Amberjacks nei	Tonnes - live weight	TLW	19620	E	25933		21087
Amur catfish	Tonnes - live weight	TLW	408481	E	382306		322650
Aquatic invertebrates nei	Tonnes - live weight	TLW	33968	E	42133		50181.9
Aquatic invertebrates nei	Tonnes - live weight	TLW	47021	E	45359		123249
Asian clam	Tonnes - live weight	TLW	23280	E	21746		22246
Asian swamp eel	Tonnes - live weight	TLW	333588	E	358295		311436
Bighead carp	Tonnes - live weight	TLW	3049050	E	3097952		3177030
Black carp	Tonnes - live weight	TLW	541026	E	684502		716561
Blood cockle	Tonnes - live weight	TLW	348964	E	352619		340407
Blue-Nile tilapia, hybrid	Tonnes - live weight	TLW	403800	E	396200	E	416000	E
Brown seaweeds	Tonnes - live weight	TLW	434172	E	664530		1298030
Channel catfish	Tonnes - live weight	TLW	240484	E	227454		363344
Chinese longsnout catfish	Tonnes - live weight	TLW	22776	E	21331		22236
Chinese mitten crab	Tonnes - live weight	TLW	747195	E	750945		808274
Chinese mystery snail	Tonnes - live weight	TLW	101490	E	98894		98420
Chinese pond mussel	Tonnes - live weight	TLW	87691	E	69436		54628
Chinese softshell turtle	Tonnes - live weight	TLW	310028	E	322102		364878
Clearhead icefish	Tonnes - live weight	TLW	19297	E	20699		11321
Cobia	Tonnes - live weight	TLW	35313	E	43657		27412
Common carp	Tonnes - live weight	TLW	3047709	E	3004345		2831763
Constricted tagelus	Tonnes - live weight	TLW	760249	E	862541		859651
Cupped oysters nei	Tonnes - live weight	TLW	4380578	E	4879422		5819188
Dark green nori	Tonnes - live weight	TLW	958	E	3400		840
Eucheuma seaweeds nei	Tonnes - live weight	TLW	47940	E	56290		9160
Fleshy prawn	Tonnes - live weight	TLW	42910	E	37458		32533
Freshwater fishes nei	Tonnes - live weight	TLW	750880	E	582689		775691
Freshwater molluscs nei	Tonnes - live weight	TLW	25536	E	24752		20700
Freshwater mussel shells	Tonnes - live weight	TLW	1630	E	939.18		475.09
Freshwater prawns, shrimps nei	Tonnes - live weight	TLW	16501	E	68292		42799
Frogs	Tonnes - live weight	TLW	78591	E	91653		174997
Fusiform sargassum	Tonnes - live weight	TLW	181081	E	199970		310900
Giant river prawn	Tonnes - live weight	TLW	117492	E	137360		171263
Giant tiger prawn	Tonnes - live weight	TLW	72492	E	75227		104665
Gracilaria seaweeds	Tonnes - live weight	TLW	2587608	E	3086740		3989200
Grass carp(=White amur)	Tonnes - live weight	TLW	5151789	E	5345641		5755095
Green mud crab	Tonnes - live weight	TLW	135094	E	151976		152065
Groupers nei	Tonnes - live weight	TLW	95790	E	131536		204119
Japanese carpet shell	Tonnes - live weight	TLW	3840463	E	4177913		4289768
Japanese eel	Tonnes - live weight	TLW	211129	E	217263		255311
Japanese isinglass	Tonnes - live weight	TLW	0		0		0	...
Japanese kelp	Tonnes - live weight	TLW	9332389	E	1.00497e+07		11778475
Japanese sea cucumber	Tonnes - live weight	TLW	197116	E	219907		222707
Japanese seabass	Tonnes - live weight	TLW	117376	E	156595		199106
Kuruma prawn	Tonnes - live weight	TLW	44376	E	52466		44548
Large yellow croaker	Tonnes - live weight	TLW	142351	E	177640		254224
Largemouth black bass	Tonnes - live weight	TLW	320459	E	456888		702093
Lefteye flounders nei	Tonnes - live weight	TLW	67279	E	60737		47848
Mandarin fish	Tonnes - live weight	TLW	270519	E	335583		373954
Marine crabs nei	Tonnes - live weight	TLW	14143	E	14278		25307
Marine fishes nei	Tonnes - live weight	TLW	439591	E	453037		560758
Marine fishes nei	Tonnes - live weight	TLW	15	E	30	E	100	E
Marine molluscs nei	Tonnes - live weight	TLW	788622	E	743893		762682
Mud carp	Tonnes - live weight	TLW	0	...	0	...	0	...
Nile tilapia	Tonnes - live weight	TLW	1211270	E	1188480		1246637
Nori nei	Tonnes - live weight	TLW	1109903	E	1733050		1991620
Obscure pufferfish	Tonnes - live weight	TLW	4738	E	6283		14559
Oriental river prawn	Tonnes - live weight	TLW	240571	E	240739		224413
Pearl oyster shells nei	Tonnes - live weight	TLW	3.59		2.27		2.01
Pen shells nei	Tonnes - live weight	TLW	17469	E	16503		12145
Penaeus shrimps nei	Tonnes - live weight	TLW	97076	E	99212		116915
Pirapatinga	Tonnes - live weight	TLW	98815	E	82119		51352
Pompano	Tonnes - live weight	TLW	110000	E	137000	E	243908
Pond loach	Tonnes - live weight	TLW	332353	E	394691		367086
Pond smelt	Tonnes - live weight	TLW	11892	E	12067		7537
Porgies, seabreams nei	Tonnes - live weight	TLW	66853	E	81107		130947
Portunus swimcrabs nei	Tonnes - live weight	TLW	112807	E	119777		105283
Rainbow trout	Tonnes - live weight	TLW	24828	E	41460		35814
Red drum	Tonnes - live weight	TLW	68675	E	68559		63895
Red swamp crawfish	Tonnes - live weight	TLW	656388	E	1129708		2633595
Righteye flounders nei	Tonnes - live weight	TLW	8255	E	13655		9005
River and lake turtles nei	Tonnes - live weight	TLW	39469	E	45798		50951
Salmonoids nei	Tonnes - live weight	TLW	12935	E	3089		2534
Scallops nei	Tonnes - live weight	TLW	1710080	E	2007529		1829924
Sea mussels nei	Tonnes - live weight	TLW	809415	E	927609		829481
Sea snails	Tonnes - live weight	TLW	232773	E	254736		299620
Sea urchins nei	Tonnes - live weight	TLW	6959	E	9708.16		13590.7
Silver carp	Tonnes - live weight	TLW	3952299	E	3852813		3836589
Snakehead	Tonnes - live weight	TLW	449786	E	483141		548481
Spirulina nei	Tonnes - live weight	TLW	81004	E	71740		83270
Sturgeons nei	Tonnes - live weight	TLW	82436	E	83058		121875
Swimming crabs, etc. nei	Tonnes - live weight	TLW	0	...	0	...	0	...
Tiger pufferfish	Tonnes - live weight	TLW	22387	E	24403		15391
Turbot	Tonnes - live weight	TLW	59000	E	45500	E	66000	E
Wakame	Tonnes - live weight	TLW	1843870	E	1667950		2122480
Whiteleg shrimp	Tonnes - live weight	TLW	663879	E	591496		703767
Whiteleg shrimp	Tonnes - live weight	TLW	855530	E	1080791		1273632
Wuchang bream	Tonnes - live weight	TLW	723208	E	833393		764303
Yellow catfish	Tonnes - live weight	TLW	322858	E	480032		587822
Areolate grouper	Tonnes - live weight	TLW	1		1		0
Barramundi(=Giant seaperch)	Tonnes - live weight	TLW	0	...	0	...	0	...
Barramundi(=Giant seaperch)	Tonnes - live weight	TLW	0	...	0	...	0	...
Bighead carp	Tonnes - live weight	TLW	357		539		581.56
Common carp	Tonnes - live weight	TLW	14		10		0	...
Cupped oysters nei	Tonnes - live weight	TLW	583		625		651.9
Flathead grey mullet	Tonnes - live weight	TLW	738		846		1404.78
Freshwater fishes nei	Tonnes - live weight	TLW	5		28		68.63
Goldfish	Tonnes - live weight	TLW	96		123		151.06
Goldlined seabream	Tonnes - live weight	TLW	1		9		2.2
Grass carp(=White amur)	Tonnes - live weight	TLW	486		686		701.96
Greasy grouper	Tonnes - live weight	TLW	0	...	0	...	0	...
Hong Kong catfish	Tonnes - live weight	TLW	0	N	0		0
Hong Kong grouper	Tonnes - live weight	TLW	0	...	0	...	0	...
Mangrove red snapper	Tonnes - live weight	TLW	9		56		0.9
Marine fishes nei	Tonnes - live weight	TLW	833		750		245.7
Mud carp	Tonnes - live weight	TLW	23		25		18.01
Nile tilapia	Tonnes - live weight	TLW	350		250		0
Orange-spotted grouper	Tonnes - live weight	TLW	205		41		44.69
Russell's snapper	Tonnes - live weight	TLW	5		2		0.4
Silver carp	Tonnes - live weight	TLW	23		36		0
Silver seabream	Tonnes - live weight	TLW	0	...	0	...	0	...
Snakeheads(=Murrels) nei	Tonnes - live weight	TLW	0	N	0		0
Snappers nei	Tonnes - live weight	TLW	159		95		27.68
Snubnose pompano	Tonnes - live weight	TLW	6		50		9.4
[Brycon spp]	Tonnes - live weight	TLW	27		30	E	2086.46
[Brycon amazonicus]	Tonnes - live weight	TLW	903		1300	E	1052.15
[Pimelodus spp]	Tonnes - live weight	TLW	0	...	0	...	94.97
[Ichthyoelephas longirostris]	Tonnes - live weight	TLW	0	...	0	...	18.27
[Pseudoplatystoma magdaleniatum]	Tonnes - live weight	TLW	0	...	0	...	20.97
[Brycon melanopterus]	Tonnes - live weight	TLW	0	...	0	...	4.04
[Prochilodus mariae]	Tonnes - live weight	TLW	0	...	0	...	60.15
Arapaima	Tonnes - live weight	TLW	0	...	0	...	11.75
Barred sorubim	Tonnes - live weight	TLW	5		5	E	0	...
Black prochilodus	Tonnes - live weight	TLW	969		300	E	0	...
Cachama	Tonnes - live weight	TLW	1579		1800	E	3216.83
Cobia	Tonnes - live weight	TLW	0	...	0	...	0	...
Common carp	Tonnes - live weight	TLW	593		50	E	104.81
Cupped oysters nei	Tonnes - live weight	TLW	0	...	0	...	0	...
Dorada	Tonnes - live weight	TLW	0	...	0	...	304.12
Duckbill catfish	Tonnes - live weight	TLW	0	...	0	...	0	...
Freshwater fishes nei	Tonnes - live weight	TLW	0	...	0	...	0	...
Giant river prawn	Tonnes - live weight	TLW	0		0	...	0	...
Magdalena River prochilodus	Tonnes - live weight	TLW	0	...	0	...	4668.6
Marine fishes nei	Tonnes - live weight	TLW	0	...	0	...	0	...
Netted prochilod	Tonnes - live weight	TLW	2750		2550	E	0	...
Nile tilapia	Tonnes - live weight	TLW	12521		19400	E	31839.5
Pirapatinga	Tonnes - live weight	TLW	18834		21150	E	29824
Prochilods nei	Tonnes - live weight	TLW	0	...	0	...	1767.73
Rainbow trout	Tonnes - live weight	TLW	6657		17450	E	30185.3
Redbreast tilapia	Tonnes - live weight	TLW	0		0	...	0	...
Tambatinga, hybrid	Tonnes - live weight	TLW	0	...	0	...	2804.14
Tarpon	Tonnes - live weight	TLW	0	...	0	...	3012.07
Tarpon	Tonnes - live weight	TLW	0	...	0	...	0	...
Tilapias nei	Tonnes - live weight	TLW	48535		50450	E	77582.1
Whiteleg shrimp	Tonnes - live weight	TLW	0	...	300	E	0	...
Whiteleg shrimp	Tonnes - live weight	TLW	2484		3700	E	3863
Whiteleg shrimp	Tonnes - live weight	TLW	0	...	0	...	0	...
Nile tilapia	Tonnes - live weight	TLW	149		202		745
North African catfish	Tonnes - live weight	TLW	120	E	130	E	166
Tilapias nei	Tonnes - live weight	TLW	310	E	360	E	0	...
African bonytongue	Tonnes - live weight	TLW	10.5		15	E	20	E
Freshwater fishes nei	Tonnes - live weight	TLW	40		50	E	50	E
Nile tilapia	Tonnes - live weight	TLW	2946		3500	E	5100	E
North African catfish	Tonnes - live weight	TLW	10.5		15	E	25	E
Tilapias nei	Tonnes - live weight	TLW	0	...	0	...	0	...
Blacklip pearl oyster	Tonnes - live weight	TLW	0	...	0	...	0	...
Coarse seagrape	Tonnes - live weight	TLW	2		0	...	0	...
Gastropods nei	Tonnes - live weight	TLW	0.2		0	E	0	E
Giant clams nei	Tonnes - live weight	TLW	4.96		5	E	5	E
Giant tiger prawn	Tonnes - live weight	TLW	0	...	0	...	0	...
Milkfish	Tonnes - live weight	TLW	0	...	0	...	0	...
Pacific asaphis	Tonnes - live weight	TLW	0.5		0.5	E	0.5	E
Rough turban	Tonnes - live weight	TLW	2		2	E	2	E
Tilapias nei	Tonnes - live weight	TLW	0.3		1	E	1	E
Blue tilapia	Tonnes - live weight	TLW	1400	E	1400	E	0	...
Cachama	Tonnes - live weight	TLW	0	...	0	...	0	...
Channel catfish	Tonnes - live weight	TLW	0	...	0	...	0	...
Cyprinids nei	Tonnes - live weight	TLW	0	...	0	...	0	...
Freshwater molluscs nei	Tonnes - live weight	TLW	0		0		0	...
Giant river prawn	Tonnes - live weight	TLW	0.5		5	E	0.23
Natantian decapods nei	Tonnes - live weight	TLW	0		0		0	...
Nile tilapia	Tonnes - live weight	TLW	18200	E	15350	E	12929
Pacific cupped oyster	Tonnes - live weight	TLW	20	E	19	E	5.17
Rainbow trout	Tonnes - live weight	TLW	897		800	E	900
Red swamp crawfish	Tonnes - live weight	TLW	0		0		0	...
Spotted rose snapper	Tonnes - live weight	TLW	360	E	550	E	850
Striped catfish	Tonnes - live weight	TLW	0	...	0	...	25
Tilapias nei	Tonnes - live weight	TLW	0	...	0	...	0	...
Whiteleg shrimp	Tonnes - live weight	TLW	2682		3000	E	2600
Atlantic bluefin tuna	Tonnes - live weight	TLW	2603.36		2161.61		4372
Bighead carp	Tonnes - live weight	TLW	295		476.6		414.2
Common carp	Tonnes - live weight	TLW	3401		2039		2737.6
Common dentex	Tonnes - live weight	TLW	4.13		0	...	0	...
European flat oyster	Tonnes - live weight	TLW	52.08		62.05		38.2
European seabass	Tonnes - live weight	TLW	4488.39		5615.81		9038.9
Freshwater bream	Tonnes - live weight	TLW	0	...	0	...	0	...
Freshwater fishes nei	Tonnes - live weight	TLW	81.5		65.9		21.9
Gilthead seabream	Tonnes - live weight	TLW	4074.79		4829.6		7519.3
Grass carp(=White amur)	Tonnes - live weight	TLW	131.6		168.9		266.2
Great Mediterranean scallop	Tonnes - live weight	TLW	0.02		0.04		0	...
Largemouth black bass	Tonnes - live weight	TLW	0	...	0	...	0	...
Marine fishes nei	Tonnes - live weight	TLW	0	...	0	...	0	...
Marine molluscs nei	Tonnes - live weight	TLW	0	...	0	...	0	...
Meagre	Tonnes - live weight	TLW	66.66		253.34		999.2
Mediterranean mussel	Tonnes - live weight	TLW	746.38		919.76		822.3
North African catfish	Tonnes - live weight	TLW	0	...	0	...	0	...
Northern pike	Tonnes - live weight	TLW	8.76		12		2.9
Pargo breams nei	Tonnes - live weight	TLW	0	...	0	...	0	...
Pike-perch	Tonnes - live weight	TLW	10		8.8		3.8
Rainbow trout	Tonnes - live weight	TLW	666		367.1		335.4
Rainbow trout	Tonnes - live weight	TLW	0	...	0	...	0	...
Sea trout	Tonnes - live weight	TLW	13		28.4		14.9
Sharpsnout seabream	Tonnes - live weight	TLW	0		0	...	0	...
Silver carp	Tonnes - live weight	TLW	174		72.7		212.1
Sterlet sturgeon	Tonnes - live weight	TLW	0	...	0	...	0	...
Tench	Tonnes - live weight	TLW	3.45		1.4		0	...
Turbot	Tonnes - live weight	TLW	7.13		0	...	0	...
Wels(=Som) catfish	Tonnes - live weight	TLW	47.6		31.4		31.8
Blue tilapia	Tonnes - live weight	TLW	468	E	449	E	368	E
Buffalofishes nei	Tonnes - live weight	TLW	0	...	0	...	0	...
Channel catfish	Tonnes - live weight	TLW	0	...	0	...	0	...
Common carp	Tonnes - live weight	TLW	755		1726		1040.6
Freshwater fishes nei	Tonnes - live weight	TLW	290	E	290	E	290	E
Grass carp(=White amur)	Tonnes - live weight	TLW	0	...	0	...	0	...
Largemouth black bass	Tonnes - live weight	TLW	0		0		0	...
Mangrove cupped oyster	Tonnes - live weight	TLW	980		1089		1037
North African catfish	Tonnes - live weight	TLW	7746		6439		3204
Silver carp	Tonnes - live weight	TLW	17098		15586		12000
Southern white shrimp	Tonnes - live weight	TLW	0		0		0	...
Tropical spiny lobsters nei	Tonnes - live weight	TLW	0		0		0	...
Whiteleg shrimp	Tonnes - live weight	TLW	4719		5631		4725
Tilapias nei	Tonnes - live weight	TLW	0.5	E	0.5	E	0	...
Atlantic bluefin tuna	Tonnes - live weight	TLW	0		0		0	...
Common pandora	Tonnes - live weight	TLW	0	...	0	...	0	...
European seabass	Tonnes - live weight	TLW	1726		2254		2680
Gilthead seabream	Tonnes - live weight	TLW	3656		4949		5097
Indian white prawn	Tonnes - live weight	TLW	18.86		28		16.7
Marbled spinefoot	Tonnes - live weight	TLW	0		0	...	0	...
Meagre	Tonnes - live weight	TLW	14		0	...	12.8
Rainbow trout	Tonnes - live weight	TLW	40.68		43.5		51.8
Red porgy	Tonnes - live weight	TLW	0	...	0	...	0	...
Red seabream	Tonnes - live weight	TLW	0	...	0	...	0	...
Sharpsnout seabream	Tonnes - live weight	TLW	0	...	0	...	0	...
Shi drum	Tonnes - live weight	TLW	0	...	0	...	0	...
Siberian sturgeon	Tonnes - live weight	TLW	3		0.61		4
Tilapias nei	Tonnes - live weight	TLW	0		0	...	0	...
Bighead carp	Tonnes - live weight	TLW	239		492		292
Brook trout	Tonnes - live weight	TLW	243		268		309
Common carp	Tonnes - live weight	TLW	17860		18460		17616
European eel	Tonnes - live weight	TLW	1		2		0	...
European perch	Tonnes - live weight	TLW	20		15		26
European whitefish	Tonnes - live weight	TLW	5		11		2
Freshwater fishes nei	Tonnes - live weight	TLW	537		631		779
Grass carp(=White amur)	Tonnes - live weight	TLW	445		567		695
Nile tilapia	Tonnes - live weight	TLW	0	...	0	...	0	...
North African catfish	Tonnes - live weight	TLW	0	...	130	E	0
Northern pike	Tonnes - live weight	TLW	75		93		116
Pike-perch	Tonnes - live weight	TLW	54		65		66
Rainbow trout	Tonnes - live weight	TLW	368		507		761
Sea trout	Tonnes - live weight	TLW	0	...	2		0	...
Silver carp	Tonnes - live weight	TLW	138		184		106
Tench	Tonnes - live weight	TLW	152		158		139
Trouts nei	Tonnes - live weight	TLW	0	...	0	...	0	...
Wels(=Som) catfish	Tonnes - live weight	TLW	63		100		84
Common carp	Tonnes - live weight	TLW	0		0	...	0	...
Freshwater fishes nei	Tonnes - live weight	TLW	0		0	...	0	...
Grass carp(=White amur)	Tonnes - live weight	TLW	0		0	...	0	...
Northern pike	Tonnes - live weight	TLW	0		0	...	0	...
Pike-perch	Tonnes - live weight	TLW	0		0	...	0	...
Tench	Tonnes - live weight	TLW	0		0	...	0	...
Tilapias nei	Tonnes - live weight	TLW	0		0	...	0	...
Trouts nei	Tonnes - live weight	TLW	0		0	...	0	...
African bonytongue	Tonnes - live weight	TLW	1000	E	400	E	400	E
Bagrid catfish	Tonnes - live weight	TLW	70	E	50	E	50	E
Black catfishes nei	Tonnes - live weight	TLW	0		0		0
Blue tilapia	Tonnes - live weight	TLW	500	E	500	E	500	E
Blue tilapia	Tonnes - live weight	TLW	150	E	150	E	150	E
Freshwater siluroids nei	Tonnes - live weight	TLW	0	...	0	...	0	...
Nile tilapia	Tonnes - live weight	TLW	250	E	220	E	220	E
Nile tilapia	Tonnes - live weight	TLW	1850	E	3000	E	4200	E
North African catfish	Tonnes - live weight	TLW	180	E	180	E	200	E
Torpedo-shaped catfishes nei	Tonnes - live weight	TLW	0	...	0	...	0	...
Torpedo-shaped catfishes nei	Tonnes - live weight	TLW	0	...	0	...	0	...
Arctic char	Tonnes - live weight	TLW	0	...	0	...	14
Atlantic cod	Tonnes - live weight	TLW	0	...	0	...	0	...
Atlantic salmon	Tonnes - live weight	TLW	0	...	0	...	0	...
Atlantic salmon	Tonnes - live weight	TLW	428		807		1668
Blue mussel	Tonnes - live weight	TLW	1229		2414		8485
Brook trout	Tonnes - live weight	TLW	150.5		86		20.8
Brown seaweeds	Tonnes - live weight	TLW	100	E	10	E	0	...
Chars nei	Tonnes - live weight	TLW	212		218		230.2
Clams, etc. nei	Tonnes - live weight	TLW	0	...	0	...	0	...
Coho(=Silver) salmon	Tonnes - live weight	TLW	0		36		0	...
Common carp	Tonnes - live weight	TLW	0	...	0	...	0	...
European eel	Tonnes - live weight	TLW	718		279	E	1069.8
European eel	Tonnes - live weight	TLW	514		270	E	87
European flounder	Tonnes - live weight	TLW	0	...	0		0	...
European perch	Tonnes - live weight	TLW	1.7		0		8.2
European whitefish	Tonnes - live weight	TLW	0	...	0	...	0	...
European whitefish	Tonnes - live weight	TLW	0	...	0	...	0	...
Freshwater fishes nei	Tonnes - live weight	TLW	0	...	1		0	...
Freshwater siluroids nei	Tonnes - live weight	TLW	0	...	0	...	0	...
Golden trout	Tonnes - live weight	TLW	0	...	0	...	0	...
Marine fishes nei	Tonnes - live weight	TLW	0	...	0	...	0	...
Noble crayfish	Tonnes - live weight	TLW	0		0		0	...
Northern pike	Tonnes - live weight	TLW	0	...	0		0	...
Pike-perch	Tonnes - live weight	TLW	43.9		264		158
Rainbow trout	Tonnes - live weight	TLW	0	...	0	...	0	...
Rainbow trout	Tonnes - live weight	TLW	12142.7		13036	E	8363.3
Rainbow trout	Tonnes - live weight	TLW	20203		20000	E	20012
Sea belt	Tonnes - live weight	TLW	0.5		0	...	9.4
Sea trout	Tonnes - live weight	TLW	0	...	0	...	0	...
Sea trout	Tonnes - live weight	TLW	119.4		74		66
Streamer fish	Tonnes - live weight	TLW	0	...	0	...	0	...
Striped bass, hybrid	Tonnes - live weight	TLW	0	...	0	...	14.3
Sturgeons nei	Tonnes - live weight	TLW	4		3		1.8
Turbot	Tonnes - live weight	TLW	0	...	0	...	0	...
Turbot	Tonnes - live weight	TLW	0	...	0	...	0	...
Yellowtail amberjack	Tonnes - live weight	TLW	0	...	0	...	386.4
Blue tilapia	Tonnes - live weight	TLW	0	...	0	...	0	...
Giant river prawn	Tonnes - live weight	TLW	1	E	0	E	1	E
Nile tilapia	Tonnes - live weight	TLW	5	E	0	E	0
American cupped oyster	Tonnes - live weight	TLW	0		0		0	...
American eel	Tonnes - live weight	TLW	0		0		0	...
Cachama	Tonnes - live weight	TLW	10	E	20	E	20	E
Cichlasoma nei	Tonnes - live weight	TLW	0	...	0	...	0	...
Cobia	Tonnes - live weight	TLW	0	...	50	E	50	E
Common carp	Tonnes - live weight	TLW	200	E	200	E	220	E
Common snook	Tonnes - live weight	TLW	0	...	0	...	0	...
European seabass	Tonnes - live weight	TLW	0		80	E	80	E
Florida pompano	Tonnes - live weight	TLW	350	E	0	...	0	...
Giant river prawn	Tonnes - live weight	TLW	20	E	34	E	35	E
Gilthead seabream	Tonnes - live weight	TLW	0	...	170	E	285	E
Gudgeons, sleepers nei	Tonnes - live weight	TLW	0	...	0	...	0	...
Largemouth black bass	Tonnes - live weight	TLW	0	...	0	...	0	...
Meagre	Tonnes - live weight	TLW	0	...	0	...	40	E
Mozambique tilapia	Tonnes - live weight	TLW	0	...	0	...	0	...
Mullets nei	Tonnes - live weight	TLW	0	...	0	...	0	...
Nile tilapia	Tonnes - live weight	TLW	450	E	450	E	500	E
Penaeus shrimps nei	Tonnes - live weight	TLW	0	...	0	...	0	...
Pirapatinga	Tonnes - live weight	TLW	10	E	15	E	30	E
Redbreast tilapia	Tonnes - live weight	TLW	0	...	0	...	0	...
Silver carp	Tonnes - live weight	TLW	0		0		0
Striped catfish	Tonnes - live weight	TLW	200	E	500	E	550	E
Tilapias nei	Tonnes - live weight	TLW	600	E	600	E	600	E
Tilapias nei	Tonnes - live weight	TLW	0	...	0	...	20	E
Whiteleg shrimp	Tonnes - live weight	TLW	450	E	300	E	300	E
[Ichthyoelephas humeralis]	Tonnes - live weight	TLW	0	...	0	...	0	...
American bull frog	Tonnes - live weight	TLW	250	E	250	E	150	E
Blue shrimp	Tonnes - live weight	TLW	0	...	0	...	0	...
Cichlasoma nei	Tonnes - live weight	TLW	0	...	0	...	0	...
Cobia	Tonnes - live weight	TLW	50		50	E	0	...
Elkhorn sea moss	Tonnes - live weight	TLW	40	E	60	E	100
Freshwater fishes nei	Tonnes - live weight	TLW	0	...	0	...	0	...
Giant river prawn	Tonnes - live weight	TLW	0	...	0	...	0	...
Green terror	Tonnes - live weight	TLW	2		0	...	0	...
Marine fishes nei	Tonnes - live weight	TLW	5		0	...	0	...
Nile tilapia	Tonnes - live weight	TLW	17400		19000	E	1453
Pacific cupped oyster	Tonnes - live weight	TLW	3.4		25	E	78
Pacific fat sleeper	Tonnes - live weight	TLW	500		80	E	261
Pirapatinga	Tonnes - live weight	TLW	1000		40	E	58.19
Rainbow trout	Tonnes - live weight	TLW	4500		5500	E	3948.75
Red claw crayfish	Tonnes - live weight	TLW	0	...	0	...	0	...
Red drum	Tonnes - live weight	TLW	0	...	0	...	0	...
Scallops nei	Tonnes - live weight	TLW	0	...	0	...	0	...
Whiteleg shrimp	Tonnes - live weight	TLW	403000		460000	E	890386
Bayad	Tonnes - live weight	TLW	0	...	0	...	3
Common carp	Tonnes - live weight	TLW	0	...	0	...	0	...
Cyprinids nei	Tonnes - live weight	TLW	0	...	0	...	0	...
Cyprinids nei	Tonnes - live weight	TLW	94606		129208		145473
European seabass	Tonnes - live weight	TLW	219		330		352
European seabass	Tonnes - live weight	TLW	14124		30390		32893
Freshwater fishes nei	Tonnes - live weight	TLW	310		747		21.4
Gilthead seabream	Tonnes - live weight	TLW	16092		35221		42743
Grass carp(=White amur)	Tonnes - live weight	TLW	0	...	0	...	0	...
Grass carp(=White amur)	Tonnes - live weight	TLW	0	...	0	...	0	...
Groupers nei	Tonnes - live weight	TLW	0	...	0	...	0	...
Marine fishes nei	Tonnes - live weight	TLW	0	...	0	...	0	...
Meagre	Tonnes - live weight	TLW	9317		25013		27688
Mullets nei	Tonnes - live weight	TLW	151037	E	194211	E	320472	E
Mullets nei	Tonnes - live weight	TLW	6142	E	16002	E	30725	E
Nile perch	Tonnes - live weight	TLW	0	...	0	...	0	...
Nile tilapia	Tonnes - live weight	TLW	0	...	0	...	0	...
Nile tilapia	Tonnes - live weight	TLW	875513		967301		963834
North African catfish	Tonnes - live weight	TLW	0	...	0	...	0	...
North African catfish	Tonnes - live weight	TLW	7455		8305		8475
Penaeus shrimps nei	Tonnes - live weight	TLW	12		0	...	0	...
River eels nei	Tonnes - live weight	TLW	0	...	0	...	0	...
River eels nei	Tonnes - live weight	TLW	0	...	0	...	0	...
River eels nei	Tonnes - live weight	TLW	4		1		48
Silver, bighead carps nei	Tonnes - live weight	TLW	0	...	0	...	0	...
Spinefeet(=Rabbitfishes) nei	Tonnes - live weight	TLW	0	...	0	...	0	...
Striped catfish	Tonnes - live weight	TLW	0	...	0	...	15
Tilapias nei	Tonnes - live weight	TLW	0	...	0	...	18
White seabream	Tonnes - live weight	TLW	0	...	0	...	0	...
Whiteleg shrimp	Tonnes - live weight	TLW	0		135		3429
Black ark	Tonnes - live weight	TLW	5	E	7	E	7	E
Blue shrimp	Tonnes - live weight	TLW	0	...	0	...	0	...
Common carp	Tonnes - live weight	TLW	0		0		0
Cupped oysters nei	Tonnes - live weight	TLW	10	E	10	E	5	E
Freshwater fishes nei	Tonnes - live weight	TLW	0	...	0	...	0	...
Giant river prawn	Tonnes - live weight	TLW	0.71		0.63		0	E
Grand ark	Tonnes - live weight	TLW	2	E	3	E	3	E
Jaguar guapote	Tonnes - live weight	TLW	0		1	E	1	E
Marine fishes nei	Tonnes - live weight	TLW	2	E	3	E	3	E
Nile tilapia	Tonnes - live weight	TLW	5639		9490		11847.9
Whiteleg shrimp	Tonnes - live weight	TLW	1084		1513		882
Freshwater fishes nei	Tonnes - live weight	TLW	7	E	7	E	7	E
Mozambique tilapia	Tonnes - live weight	TLW	0		0		0
North African catfish	Tonnes - live weight	TLW	2	E	2	E	2	E
Tilapias nei	Tonnes - live weight	TLW	6	E	6	E	6	E
Marine fishes nei	Tonnes - live weight	TLW	0	...	3	E	4	E
Nile tilapia	Tonnes - live weight	TLW	0		0		0	E
Penaeus shrimps nei	Tonnes - live weight	TLW	0		0		0	E
Common carp	Tonnes - live weight	TLW	0	...	0	...	0	...
Crucian carp	Tonnes - live weight	TLW	0	...	0	...	0	...
European eel	Tonnes - live weight	TLW	0	...	0	...	0	...
European perch	Tonnes - live weight	TLW	0	...	0	...	0	...
Freshwater bream	Tonnes - live weight	TLW	0	...	0	...	0	...
Freshwater fishes nei	Tonnes - live weight	TLW	182.6		148.43	E	122.28
Noble crayfish	Tonnes - live weight	TLW	0.6		0.82	E	0.73
Northern pike	Tonnes - live weight	TLW	0	...	0	...	0	...
Pike-perch	Tonnes - live weight	TLW	0	...	0	...	0	...
Rainbow trout	Tonnes - live weight	TLW	0	...	0	...	268.8
Rainbow trout	Tonnes - live weight	TLW	559		702.21	E	443.07
Roach	Tonnes - live weight	TLW	0	...	0	...	0	...
Sea trout	Tonnes - live weight	TLW	0	...	0	...	0	...
Sturgeons nei	Tonnes - live weight	TLW	56.5		19	E	14.57
Tench	Tonnes - live weight	TLW	0	...	0	...	0	...
Common carp	Tonnes - live weight	TLW	0	...	0	...	0	...
Cyprinids nei	Tonnes - live weight	TLW	0	...	0	...	0	...
Freshwater fishes nei	Tonnes - live weight	TLW	0	...	0	...	0	...
Mozambique tilapia	Tonnes - live weight	TLW	100	E	100	E	100	E
North African catfish	Tonnes - live weight	TLW	0	...	0	...	0	...
Red claw crayfish	Tonnes - live weight	TLW	0	...	0	...	0	...
Redbreast tilapia	Tonnes - live weight	TLW	0	...	0	...	0	...
Rhinofishes nei	Tonnes - live weight	TLW	0	...	0	...	0	...
Yellow-belly bream	Tonnes - live weight	TLW	0	...	0	...	0	...
Crucian carp	Tonnes - live weight	TLW	0	...	0	...	0	...
Cyprinids nei	Tonnes - live weight	TLW	0	...	0	...	291
Nile tilapia	Tonnes - live weight	TLW	0	...	0	...	0	...
Rainbow trout	Tonnes - live weight	TLW	0.5		2		55
Tilapias nei	Tonnes - live weight	TLW	90		124		394
Blue mussel	Tonnes - live weight	TLW	0		0		0
Pacific cupped oyster	Tonnes - live weight	TLW	0		0		0
Atlantic salmon	Tonnes - live weight	TLW	80600	E	86800	E	115650	E
Babberlocks	Tonnes - live weight	TLW	2	E	8	E	20	E
Rainbow trout	Tonnes - live weight	TLW	0	...	0	...	0	...
Sea belt	Tonnes - live weight	TLW	18	E	50	E	80	E
Tangle	Tonnes - live weight	TLW	2	E	8	E	10	E
Anadara clams nei	Tonnes - live weight	TLW	0	...	0	...	0	...
Bighead carp	Tonnes - live weight	TLW	0	...	0	...	0	...
Blue shrimp	Tonnes - live weight	TLW	0	...	0	...	0	...
Eucheuma seaweeds nei	Tonnes - live weight	TLW	570		450	E	73
Flathead grey mullet	Tonnes - live weight	TLW	0		0		0	...
Giant river prawn	Tonnes - live weight	TLW	22		30	E	40
Giant tiger prawn	Tonnes - live weight	TLW	3		5	E	8.1
Grass carp(=White amur)	Tonnes - live weight	TLW	0	...	0	...	0	...
Green mussel	Tonnes - live weight	TLW	0		0		0	...
Indo-Pacific swamp crab	Tonnes - live weight	TLW	7	E	10	E	10	E
Nile tilapia	Tonnes - live weight	TLW	86		100	E	75
Pearl oyster shells nei	Tonnes - live weight	TLW	0	...	0	...	0	...
Silver carp	Tonnes - live weight	TLW	0	...	0	...	0	...
Spinefeet(=Rabbitfishes) nei	Tonnes - live weight	TLW	0		0		0	...
Tilapias nei	Tonnes - live weight	TLW	0	...	0	...	0	...
Atlantic salmon	Tonnes - live weight	TLW	0		0		0	...
Atlantic salmon	Tonnes - live weight	TLW	0		0		0	...
European whitefish	Tonnes - live weight	TLW	538		534.2		0	...
European whitefish	Tonnes - live weight	TLW	280		265.4		0	...
Freshwater fishes nei	Tonnes - live weight	TLW	0	...	0	...	0	...
Freshwater fishes nei	Tonnes - live weight	TLW	105		127.1		277.3
Rainbow trout	Tonnes - live weight	TLW	11740		11752.4		10855.7
Rainbow trout	Tonnes - live weight	TLW	2121		1827.2		2695
Salmonoids nei	Tonnes - live weight	TLW	0	...	0	...	571.4
Sea trout	Tonnes - live weight	TLW	93		80.6		0	...
Sea trout	Tonnes - live weight	TLW	0	...	0	...	0	...
[Tetraselmis spp]	Tonnes - live weight	TLW	0	...	0	...	0	...
Arctic char	Tonnes - live weight	TLW	0	...	0	...	0	...
Atlantic salmon	Tonnes - live weight	TLW	0	...	0	...	0	...
Atlantic salmon	Tonnes - live weight	TLW	0	...	0	...	0	...
Bighead carp	Tonnes - live weight	TLW	0	...	0	...	0	...
Bleak	Tonnes - live weight	TLW	0	...	0	...	0	...
Blue mussel	Tonnes - live weight	TLW	46246.3		45086.9		55060
Blue mussel	Tonnes - live weight	TLW	406.8		554.7		90
Brook trout	Tonnes - live weight	TLW	0	...	0	...	0	...
Brown seaweeds	Tonnes - live weight	TLW	100	E	100	E	0	...
Clams, etc. nei	Tonnes - live weight	TLW	292.4		290	E	230
Clams, etc. nei	Tonnes - live weight	TLW	30.3		10	E	10
Coho(=Silver) salmon	Tonnes - live weight	TLW	0	...	0	...	0	...
Coho(=Silver) salmon	Tonnes - live weight	TLW	0	...	0	...	0	...
Common carp	Tonnes - live weight	TLW	4200		4000	E	1450
Common edible cockle	Tonnes - live weight	TLW	1815.2		1612.4		1210
Common edible cockle	Tonnes - live weight	TLW	0	...	0	...	0	...
Cyprinids nei	Tonnes - live weight	TLW	300		300	E	0	...
Danube crayfish	Tonnes - live weight	TLW	0	...	0	...	0	...
Euro-American crayfishes nei	Tonnes - live weight	TLW	0	...	0	...	0	...
European eel	Tonnes - live weight	TLW	0	...	0	...	0	...
European eel	Tonnes - live weight	TLW	0	...	0	...	0	...
European flat oyster	Tonnes - live weight	TLW	700.6		869.8		1340
European flat oyster	Tonnes - live weight	TLW	2		31.8		60
European green frog	Tonnes - live weight	TLW	4	E	5	E	5	E
European perch	Tonnes - live weight	TLW	0	...	0	...	60
European seabass	Tonnes - live weight	TLW	1070	E	700	E	760
European seabass	Tonnes - live weight	TLW	0	...	0	...	0	...
European seabass	Tonnes - live weight	TLW	1086.2	E	700	E	1530
Finfishes nei	Tonnes - live weight	TLW	0	...	0	...	0	...
Freshwater fishes nei	Tonnes - live weight	TLW	500		500	E	210
Freshwater gobies nei	Tonnes - live weight	TLW	0	...	0	...	0	...
Gilthead seabream	Tonnes - live weight	TLW	690	E	750	E	940
Gilthead seabream	Tonnes - live weight	TLW	691.2	E	750	E	910
Goldfish	Tonnes - live weight	TLW	0	...	0	...	0	...
Grass carp(=White amur)	Tonnes - live weight	TLW	0	...	0	...	20
Grayling	Tonnes - live weight	TLW	0	...	0	...	0	...
Great Atlantic scallop	Tonnes - live weight	TLW	0	...	0	...	0	...
Grooved carpet shell	Tonnes - live weight	TLW	0	...	0	...	0	...
Grooved carpet shell	Tonnes - live weight	TLW	0	...	0	...	0	...
Harpoon seaweeds	Tonnes - live weight	TLW	0	...	0	...	0	...
Japanese carpet shell	Tonnes - live weight	TLW	589.9		792.5		1090
Japanese carpet shell	Tonnes - live weight	TLW	69		290.4		50
Kuruma prawn	Tonnes - live weight	TLW	61.9		44.9		60
Kuruma prawn	Tonnes - live weight	TLW	0	...	12.21		3.7
Largemouth black bass	Tonnes - live weight	TLW	0	...	0	...	40
Marine fishes nei	Tonnes - live weight	TLW	0	...	0	...	0	...
Marine fishes nei	Tonnes - live weight	TLW	692.4		878.26		640
Marine molluscs nei	Tonnes - live weight	TLW	0	...	0	...	0	...
Meagre	Tonnes - live weight	TLW	600.2		0	...	720
Mediterranean mussel	Tonnes - live weight	TLW	884.9		704.2		1140
Mediterranean mussel	Tonnes - live weight	TLW	9263.7		6353.2		5070
Mullets nei	Tonnes - live weight	TLW	0	...	0	...	0	...
Noble crayfish	Tonnes - live weight	TLW	0	...	0	...	0	...
Northern pike	Tonnes - live weight	TLW	0	...	0	...	170
Pacific cupped oyster	Tonnes - live weight	TLW	60200.8		74977.7		80010
Pacific cupped oyster	Tonnes - live weight	TLW	3979		9047.5		5160
Periwinkles nei	Tonnes - live weight	TLW	0	...	0	...	0	...
Pike-perch	Tonnes - live weight	TLW	0	...	0	...	60
Rainbow trout	Tonnes - live weight	TLW	0	...	0	...	0	...
Rainbow trout	Tonnes - live weight	TLW	23488.7		34905.8		38320
Roach	Tonnes - live weight	TLW	1900		1900	E	0	...
Roaches nei	Tonnes - live weight	TLW	0	...	0	...	770
Rudd	Tonnes - live weight	TLW	0		0		0	...
Salmonoids nei	Tonnes - live weight	TLW	853.6	E	313.7		260
Sea belt	Tonnes - live weight	TLW	0	...	0	...	0	...
Sea trout	Tonnes - live weight	TLW	0	...	0	...	0	...
Sea trout	Tonnes - live weight	TLW	1082.5		697.1		480
Seaweeds nei	Tonnes - live weight	TLW	0	...	0	...	20
Seaweeds nei	Tonnes - live weight	TLW	0	...	0	...	40
Siberian sturgeon	Tonnes - live weight	TLW	0		0		0	...
Signal crayfish	Tonnes - live weight	TLW	0	...	0	...	0	...
Silver carp	Tonnes - live weight	TLW	0	...	0	...	0	...
Spirulina nei	Tonnes - live weight	TLW	0	...	0	...	250
Sturgeons nei	Tonnes - live weight	TLW	445		320.74		330
Tench	Tonnes - live weight	TLW	900		900	E	240
Trouts nei	Tonnes - live weight	TLW	0	...	0	...	0	...
Tuberculate abalone	Tonnes - live weight	TLW	6	E	7	E	7	E
Turbot	Tonnes - live weight	TLW	0	...	0	...	0	...
Unicell. chlorella green alga	Tonnes - live weight	TLW	0	...	0	...	0	...
Wakame	Tonnes - live weight	TLW	0	...	0	...	70
Wels(=Som) catfish	Tonnes - live weight	TLW	200		200	E	0	...
White seabream	Tonnes - live weight	TLW	0		0		0	...
Atipa	Tonnes - live weight	TLW	0	...	0	...	0	...
Common carp	Tonnes - live weight	TLW	0	...	0	...	0	...
Cyprinids nei	Tonnes - live weight	TLW	1	E	1	E	1	E
Freshwater fishes nei	Tonnes - live weight	TLW	2	E	1	E	1	E
Giant river prawn	Tonnes - live weight	TLW	0	...	0	...	0	...
Grass carp(=White amur)	Tonnes - live weight	TLW	0	...	0	...	0	...
Barramundi(=Giant seaperch)	Tonnes - live weight	TLW	0		0		0	...
Barramundi(=Giant seaperch)	Tonnes - live weight	TLW	0		0		0	...
Blacklip pearl oyster	Tonnes - live weight	TLW	1785.8		1568		1365	E
Blue shrimp	Tonnes - live weight	TLW	90.6		117.7		157.2	E
Blue shrimp	Tonnes - live weight	TLW	2.5	E	3	E	4.2	E
Blue tilapia	Tonnes - live weight	TLW	0		0		0	...
Giant river prawn	Tonnes - live weight	TLW	0		0		0	...
Marine fishes nei	Tonnes - live weight	TLW	0	...	0	...	0	...
Orbicular batfish	Tonnes - live weight	TLW	22.9		23.9		15.3	E
Pearl oyster shells nei	Tonnes - live weight	TLW	12.9		14.97		17.14	E
Sea mussels nei	Tonnes - live weight	TLW	0	...	0	...	0	...
Sixfinger threadfin	Tonnes - live weight	TLW	0	...	0	...	0	...
Freshwater fishes nei	Tonnes - live weight	TLW	0	...	0	...	0	...
Nile tilapia	Tonnes - live weight	TLW	40	E	45	E	60	E
North African catfish	Tonnes - live weight	TLW	5	E	5	E	5	E
African bonytongue	Tonnes - live weight	TLW	1	E	1	E	2	E
Gasar cupped oyster	Tonnes - live weight	TLW	20	E	20	E	20	E
Nile tilapia	Tonnes - live weight	TLW	12	E	12	E	10	E
Penaeus shrimps nei	Tonnes - live weight	TLW	0	...	0	...	0	...
Torpedo-shaped catfishes nei	Tonnes - live weight	TLW	2	E	2	E	3	E
Common carp	Tonnes - live weight	TLW	300	E	328		555.4
Freshwater fishes nei	Tonnes - live weight	TLW	15	E	14		0	...
Grass carp(=White amur)	Tonnes - live weight	TLW	100	E	118		174.2
Marine fishes nei	Tonnes - live weight	TLW	20	E	0	...	0	...
North African catfish	Tonnes - live weight	TLW	5	E	3	E	0	...
Rainbow trout	Tonnes - live weight	TLW	850	E	1085		1326
Rainbow trout	Tonnes - live weight	TLW	0	...	80	E	100	E
Silver carp	Tonnes - live weight	TLW	0	...	0	...	0	...
Silver, bighead carps nei	Tonnes - live weight	TLW	300	E	336		513.6
Sturgeons nei	Tonnes - live weight	TLW	60	E	76		120.8
Wels(=Som) catfish	Tonnes - live weight	TLW	5	E	2	E	0.4
Whitefishes nei	Tonnes - live weight	TLW	0		0		0	...
Bastard halibut	Tonnes - live weight	TLW	0	...	0	...	0	...
Bighead carp	Tonnes - live weight	TLW	0	...	0	...	0	...
Blue mussel	Tonnes - live weight	TLW	10875		16856		14274
Brook trout	Tonnes - live weight	TLW	0	...	0	...	398
Chars nei	Tonnes - live weight	TLW	1512		1777		1714
Clams, etc. nei	Tonnes - live weight	TLW	0	...	0	...	0	...
Common carp	Tonnes - live weight	TLW	4916		4597		4610
Common edible cockle	Tonnes - live weight	TLW	0	...	0	...	0	...
European eel	Tonnes - live weight	TLW	1147		1202		1160
European perch	Tonnes - live weight	TLW	0	...	0	...	0	...
European seabass	Tonnes - live weight	TLW	0	...	0	...	0	...
Freshwater fishes nei	Tonnes - live weight	TLW	508		580		710
Grass carp(=White amur)	Tonnes - live weight	TLW	0	...	0	...	0	...
North African catfish	Tonnes - live weight	TLW	1072		1061		807
Northern pike	Tonnes - live weight	TLW	43		47		49
Pacific cupped oyster	Tonnes - live weight	TLW	80	E	80	E	50	E
Pike-perch	Tonnes - live weight	TLW	66		55		84
Rainbow trout	Tonnes - live weight	TLW	0	...	0	...	0	...
Rainbow trout	Tonnes - live weight	TLW	8527		8452		7712
Sea trout	Tonnes - live weight	TLW	622		662		615
Silver carp	Tonnes - live weight	TLW	0	...	0	...	0	...
Striped bass, hybrid	Tonnes - live weight	TLW	0	...	0	...	0	...
Striped catfish	Tonnes - live weight	TLW	0	...	0	...	0	...
Sturgeons nei	Tonnes - live weight	TLW	222		183		148
Tench	Tonnes - live weight	TLW	129		134		125
Tilapias nei	Tonnes - live weight	TLW	0	...	112		26
Turbot	Tonnes - live weight	TLW	0	...	0	...	0	...
Wels(=Som) catfish	Tonnes - live weight	TLW	190		181		136
Whiteleg shrimp	Tonnes - live weight	TLW	0	...	0	...	31
African bonytongue	Tonnes - live weight	TLW	100		110	E	500	E
Freshwater fishes nei	Tonnes - live weight	TLW	200	E	495	E	800	E
Giant tiger prawn	Tonnes - live weight	TLW	10	E	10	E	30	E
Nile tilapia	Tonnes - live weight	TLW	43300		53200	E	82900	E
North African catfish	Tonnes - live weight	TLW	1000		3600	E	5150	E
Atlantic bluefin tuna	Tonnes - live weight	TLW	0		0		0	...
Atlantic salmon	Tonnes - live weight	TLW	0		0		0	...
Coho(=Silver) salmon	Tonnes - live weight	TLW	3.5		0	...	0	...
Common carp	Tonnes - live weight	TLW	13.7		7.1		1	E
Common dentex	Tonnes - live weight	TLW	0	...	0	...	0	...
Common pandora	Tonnes - live weight	TLW	0		0	...	0	...
Common sole	Tonnes - live weight	TLW	1.8		0.6		2.4
European eel	Tonnes - live weight	TLW	286		308.4		360	E
European eel	Tonnes - live weight	TLW	36.1		50		23.5
European eel	Tonnes - live weight	TLW	0	...	0	...	0	...
European flat oyster	Tonnes - live weight	TLW	0	...	0	...	2	E
European seabass	Tonnes - live weight	TLW	70.2		85.1		57.4
European seabass	Tonnes - live weight	TLW	36529.9		44199.6		51174.4
Flathead grey mullet	Tonnes - live weight	TLW	8		0	...	0	...
Flathead grey mullet	Tonnes - live weight	TLW	232.2		191.1		385.8
Flathead grey mullet	Tonnes - live weight	TLW	10.8		6.4		0	...
Freshwater fishes nei	Tonnes - live weight	TLW	16.9		32.8		280	E
Freshwater fishes nei	Tonnes - live weight	TLW	0	...	0	...	0	...
Frogs	Tonnes - live weight	TLW	0	...	0	...	0	...
Giant tiger prawn	Tonnes - live weight	TLW	0	...	0	...	15	E
Gilthead seabream	Tonnes - live weight	TLW	197.3		183.5		121.4
Gilthead seabream	Tonnes - live weight	TLW	47516.1		55764		66769.4
Greater amberjack	Tonnes - live weight	TLW	0	...	0	...	172
Kuruma prawn	Tonnes - live weight	TLW	0	...	0	...	0	...
Marine crustaceans nei	Tonnes - live weight	TLW	0	...	0	...	0	...
Marine fishes nei	Tonnes - live weight	TLW	180.6		115.7		124.1
Marine fishes nei	Tonnes - live weight	TLW	7.7		5.2		180	E
Marine molluscs nei	Tonnes - live weight	TLW	1		90.3		23.29
Meagre	Tonnes - live weight	TLW	5.2		1634		4200.6
Mediterranean mussel	Tonnes - live weight	TLW	18628.4		19155.8		13508.3
Mediterranean shore crab	Tonnes - live weight	TLW	50.3		11		143.85
North African catfish	Tonnes - live weight	TLW	0		0	...	0	...
Rainbow trout	Tonnes - live weight	TLW	1758.7		1988.7		1911.2
Red porgy	Tonnes - live weight	TLW	781.6		1291.7		4271.2
Sciaenas nei	Tonnes - live weight	TLW	0	...	0	...	0	...
Sharpsnout seabream	Tonnes - live weight	TLW	0	...	0	...	0.88
Sharpsnout seabream	Tonnes - live weight	TLW	201.4		141.8		21.94
Shi drum	Tonnes - live weight	TLW	475.6		157.9		100	E
Spirulina nei	Tonnes - live weight	TLW	148		103		62.1
Sturgeons nei	Tonnes - live weight	TLW	0	...	0	...	12	E
Venus clams nei	Tonnes - live weight	TLW	0	...	0	...	0	...
White seabream	Tonnes - live weight	TLW	0.8		1		1.81
White seabream	Tonnes - live weight	TLW	0	...	0	...	0	...
Eucheuma seaweeds nei	Tonnes - live weight	TLW	1.4		18		22	E
Freshwater fishes nei	Tonnes - live weight	TLW	0	...	0	...	0
Giant river prawn	Tonnes - live weight	TLW	0	...	0	...	0	...
Mozambique tilapia	Tonnes - live weight	TLW	0	...	0	...	0
Tilapias nei	Tonnes - live weight	TLW	0	...	0.5	E	0.5	E
Giant river prawn	Tonnes - live weight	TLW	6	E	2		2	E
Red drum	Tonnes - live weight	TLW	15	E	17		45	E
Tilapias nei	Tonnes - live weight	TLW	4	E	2		3	E
Banana prawn	Tonnes - live weight	TLW	0	...	0	...	0	...
Common carp	Tonnes - live weight	TLW	0	...	0	...	0	...
Giant river prawn	Tonnes - live weight	TLW	0		0		0
Milkfish	Tonnes - live weight	TLW	0	...	0	...	0	...
Milkfish	Tonnes - live weight	TLW	30	E	30	E	30	E
Mozambique tilapia	Tonnes - live weight	TLW	0	...	0	...	0	...
Mullets nei	Tonnes - live weight	TLW	0	...	0	...	0	...
Nile tilapia	Tonnes - live weight	TLW	70	E	70	E	70	E
Philippine catfish	Tonnes - live weight	TLW	0	...	0	...	0	...
Tilapias nei	Tonnes - live weight	TLW	0	...	0	...	5	E
Whiteleg shrimp	Tonnes - live weight	TLW	10	E	10	E	10	E
Anadara clams nei	Tonnes - live weight	TLW	0	...	0	...	0	...
Blackbelt cichlid	Tonnes - live weight	TLW	0	...	0	...	0	...
Blue tilapia	Tonnes - live weight	TLW	0	...	0	...	0	...
Channel catfish	Tonnes - live weight	TLW	0	...	0	...	0	...
Cichlasoma nei	Tonnes - live weight	TLW	0	...	0	...	0	...
Common carp	Tonnes - live weight	TLW	4	E	4	E	5	E
Freshwater crustaceans nei	Tonnes - live weight	TLW	0	...	0	...	0	...
Freshwater fishes nei	Tonnes - live weight	TLW	0	...	0	...	0	...
Freshwater fishes nei	Tonnes - live weight	TLW	0	...	0	...	0	...
Freshwater molluscs nei	Tonnes - live weight	TLW	0	...	0	...	0	...
Freshwater prawns, shrimps nei	Tonnes - live weight	TLW	0	...	0	...	0	...
Giant river prawn	Tonnes - live weight	TLW	0	...	0	...	0	...
Jaguar guapote	Tonnes - live weight	TLW	0	...	0	...	0	...
Mozambique tilapia	Tonnes - live weight	TLW	0	...	0	...	0	...
Mozambique tilapia	Tonnes - live weight	TLW	0	...	0	...	0	...
Nile tilapia	Tonnes - live weight	TLW	0	...	0	...	0	...
Penaeus shrimps nei	Tonnes - live weight	TLW	0	...	0	...	0	...
Rainbow trout	Tonnes - live weight	TLW	66.6		128		106.03
Red claw crayfish	Tonnes - live weight	TLW	0	...	0	...	0	...
Sea mussels nei	Tonnes - live weight	TLW	0	...	0	...	0	...
Tilapias nei	Tonnes - live weight	TLW	0	...	0	...	0	...
Tilapias nei	Tonnes - live weight	TLW	7909		9773		16000
Whiteleg shrimp	Tonnes - live weight	TLW	14268		16455		16472.4
African bonytongue	Tonnes - live weight	TLW	105		147		220	E
Freshwater fishes nei	Tonnes - live weight	TLW	24		34		50	E
Heterobranchus catfish nei	Tonnes - live weight	TLW	0	...	0	...	300	E
North African catfish	Tonnes - live weight	TLW	35		48.9		60	E
Tilapias nei	Tonnes - live weight	TLW	245		343		520	E
Nile tilapia	Tonnes - live weight	TLW	0		25	E	10	E
Atipa	Tonnes - live weight	TLW	0	...	19.19		12.01
Atipa	Tonnes - live weight	TLW	14.08		0	...	0	...
Cachama	Tonnes - live weight	TLW	195.95		365.77		5.73
Flathead grey mullet	Tonnes - live weight	TLW	26.51		0	...	0	...
Giant river prawn	Tonnes - live weight	TLW	0	...	0	...	0	...
Lebranche mullet	Tonnes - live weight	TLW	19.84		0	...	0	...
Mozambique tilapia	Tonnes - live weight	TLW	0	...	0	...	0	...
Mozambique tilapia	Tonnes - live weight	TLW	0		0	...	0	...
Nile tilapia	Tonnes - live weight	TLW	0	...	0	...	0	...
Nile tilapia	Tonnes - live weight	TLW	0		0	...	0	...
Penaeus shrimps nei	Tonnes - live weight	TLW	69.4		231.15		111.9
Tilapias nei	Tonnes - live weight	TLW	88.1		80.16		12.09
Whitemouth croaker	Tonnes - live weight	TLW	3.76		0	...	0	...
Common carp	Tonnes - live weight	TLW	50	E	60	E	65	E
Cyprinids nei	Tonnes - live weight	TLW	5	E	5	E	5	E
Freshwater fishes nei	Tonnes - live weight	TLW	5	E	5	E	5	E
Nile tilapia	Tonnes - live weight	TLW	200	E	250	E	250	E
Nile tilapia	Tonnes - live weight	TLW	900	E	1020	E	1225	E
Striped catfish	Tonnes - live weight	TLW	60	E	60	E	60	E
Cachama	Tonnes - live weight	TLW	0	...	0	...	0	...
Freshwater fishes nei	Tonnes - live weight	TLW	0	...	0	...	0	...
Giant river prawn	Tonnes - live weight	TLW	0	...	0	...	0	...
Nile tilapia	Tonnes - live weight	TLW	30100	E	33000	E	29700	E
Silver carp	Tonnes - live weight	TLW	0	...	0	...	0	...
Whiteleg shrimp	Tonnes - live weight	TLW	25000	E	31500	E	33567.8
Bighead carp	Tonnes - live weight	TLW	85		205.3		0	...
Common carp	Tonnes - live weight	TLW	10725		12240.5		11308.8
European eel	Tonnes - live weight	TLW	0		0	...	0	...
Freshwater fishes nei	Tonnes - live weight	TLW	612		736.8		620
Grass carp(=White amur)	Tonnes - live weight	TLW	516		578.6		468.36
Hetero-Clarias catfish, hybrid	Tonnes - live weight	TLW	2840		3173.9		4108.05
Northern pike	Tonnes - live weight	TLW	30		31.3		22.73
Pike-perch	Tonnes - live weight	TLW	27		37.6		24.93
Rainbow trout	Tonnes - live weight	TLW	42		54.1		73.5
Silver carp	Tonnes - live weight	TLW	2169		882.6		0	...
Silver, bighead carps nei	Tonnes - live weight	TLW	0	...	0	...	930.22
Sturgeons nei	Tonnes - live weight	TLW	142		97.2		70.73
Tench	Tonnes - live weight	TLW	0	...	4.1		3.43
Wels(=Som) catfish	Tonnes - live weight	TLW	149		215.5		216.03
Abalones nei	Tonnes - live weight	TLW	0	...	0	...	0	...
Arctic char	Tonnes - live weight	TLW	3937		4454	E	5390
Arctic char	Tonnes - live weight	TLW	0		0	...	0	...
Atlantic cod	Tonnes - live weight	TLW	74		29		0
Atlantic halibut	Tonnes - live weight	TLW	0		0		0	...
Atlantic salmon	Tonnes - live weight	TLW	0	...	0	...	0	...
Atlantic salmon	Tonnes - live weight	TLW	3260		11265		46458
Atlantic salmon	Tonnes - live weight	TLW	0		0	...	0	...
Atlantic wolffish	Tonnes - live weight	TLW	0		0	...	0	...
Blue mussel	Tonnes - live weight	TLW	93		82.7		0
European seabass	Tonnes - live weight	TLW	0		0	...	0	...
Haddock	Tonnes - live weight	TLW	0		0	...	0	...
Rainbow trout	Tonnes - live weight	TLW	0		0	...	0	...
Rainbow trout	Tonnes - live weight	TLW	0		0	...	0	...
Rainbow trout	Tonnes - live weight	TLW	728		4628		951
Sea trout	Tonnes - live weight	TLW	0		0	...	0	...
Senegalese sole	Tonnes - live weight	TLW	290		400		337
Spotted wolffish	Tonnes - live weight	TLW	0		0	...	0	...
Tilapias nei	Tonnes - live weight	TLW	0.6		0	...	0	...
Turbot	Tonnes - live weight	TLW	0		0	...	0	...
Aquatic plants nei	Tonnes - live weight	TLW	2	E	0	...	0	...
Barramundi(=Giant seaperch)	Tonnes - live weight	TLW	3000	E	3900	E	5700	E
Catla	Tonnes - live weight	TLW	2049300	E	2429150	E	3520200	E
Climbing perch	Tonnes - live weight	TLW	0	...	0	...	0	...
Common carp	Tonnes - live weight	TLW	18800	E	21000	E	27900	E
Freshwater fishes nei	Tonnes - live weight	TLW	731433	E	865883	E	1411306	E
Giant river prawn	Tonnes - live weight	TLW	8729		9056		18086
Giant tiger prawn	Tonnes - live weight	TLW	0	...	0	...	0	...
Giant tiger prawn	Tonnes - live weight	TLW	82043		58450		37945
Grass carp(=White amur)	Tonnes - live weight	TLW	19000	E	21000	E	31100	E
Green mussel	Tonnes - live weight	TLW	8700	E	9000	E	9500	E
Indian backwater oyster	Tonnes - live weight	TLW	3900	E	4000	E	4200	E
Indian white prawn	Tonnes - live weight	TLW	2368		1311		1200	E
Kelee shad	Tonnes - live weight	TLW	180	E	200	E	200	E
Manipur osteobrama	Tonnes - live weight	TLW	3500	E	4000	E	6100	E
Marine fishes nei	Tonnes - live weight	TLW	81000	E	85100	E	127200	E
Monsoon river prawn	Tonnes - live weight	TLW	0	...	0	...	0	...
Mrigal carp	Tonnes - live weight	TLW	182000	E	203000	E	310200	E
Orange mud crab	Tonnes - live weight	TLW	6000	E	7000	E	8400	E
Orangefin labeo	Tonnes - live weight	TLW	9000	E	10700	E	16700	E
Penaeus shrimps nei	Tonnes - live weight	TLW	0	...	0	...	0	...
Rainbow trout	Tonnes - live weight	TLW	700	E	850	E	1000	E
Red seaweeds	Tonnes - live weight	TLW	3000	E	4869		5300	E
River prawns nei	Tonnes - live weight	TLW	0	...	0	...	0	...
Roho labeo	Tonnes - live weight	TLW	846000	E	960000	E	1469300	E
Rooster venus	Tonnes - live weight	TLW	0	...	0	...	0	...
Silver carp	Tonnes - live weight	TLW	343000	E	385000	E	588600	E
Snakeheads(=Murrels) nei	Tonnes - live weight	TLW	0	...	0	...	0	...
Striped catfish	Tonnes - live weight	TLW	450000	E	450000	E	657300	E
Torpedo-shaped catfishes nei	Tonnes - live weight	TLW	76000	E	96000	E	153600	E
Whiteleg shrimp	Tonnes - live weight	TLW	416347		583400		997263
[Mystus nigriceps]	Tonnes - live weight	TLW	0	...	0	...	79.91
[Tor soro]	Tonnes - live weight	TLW	0	...	0	...	10.2
[Phalacronotus micronemus]	Tonnes - live weight	TLW	0	...	0	...	7.35
[Thynnichthys thynnoides]	Tonnes - live weight	TLW	0	...	0	...	0.91
[Mystus nigriceps]	Tonnes - live weight	TLW	0	...	0	...	1727.24
[Polymesoda spp]	Tonnes - live weight	TLW	0	...	0	...	189.12
[Polymesoda spp]	Tonnes - live weight	TLW	0	...	0	...	0.2
[Sargassum spp]	Tonnes - live weight	TLW	0	...	0	...	85317.1
Akiami paste shrimp	Tonnes - live weight	TLW	0	...	0	...	0	...
Asian redtail catfish	Tonnes - live weight	TLW	3588		3735		5952.05
Banana prawn	Tonnes - live weight	TLW	15243		1132		1849.13
Banded grouper	Tonnes - live weight	TLW	0	...	0	...	0.46
Banded grouper	Tonnes - live weight	TLW	0	...	0	...	128.54
Banded grouper	Tonnes - live weight	TLW	0	...	0	...	48.62
Barramundi(=Giant seaperch)	Tonnes - live weight	TLW	4266		8177		788.27
Barramundi(=Giant seaperch)	Tonnes - live weight	TLW	2292		0	...	2035.37
Barred-chest grouper	Tonnes - live weight	TLW	0	...	0	...	96.9
Barred-chest grouper	Tonnes - live weight	TLW	0	...	0	...	21.96
Bigeye trevally	Tonnes - live weight	TLW	0	...	0	...	1.8
Bigeye trevally	Tonnes - live weight	TLW	0	...	0	...	557.67
Black jack	Tonnes - live weight	TLW	0	...	0	...	1.29
Black pomfret	Tonnes - live weight	TLW	0	...	0	...	1984.74
Black pomfret	Tonnes - live weight	TLW	0	...	0	...	919.77
Blackbanded trevally	Tonnes - live weight	TLW	0	...	0	...	154.97
Blacksaddled coralgrouper	Tonnes - live weight	TLW	0	...	0	...	133.82
Blackspot sergeant	Tonnes - live weight	TLW	0	...	0	...	7.2
Blacktail snapper	Tonnes - live weight	TLW	0	...	0	...	2832.37
Blacktail snapper	Tonnes - live weight	TLW	0	...	0	...	1.56
Blood cockle	Tonnes - live weight	TLW	0	...	0	...	142.5
Blood cockle	Tonnes - live weight	TLW	0	...	0	...	11197.6
Bludger	Tonnes - live weight	TLW	0	...	0	...	1.7
Blue sea chub	Tonnes - live weight	TLW	0	...	0	...	0.14
Blue sea chub	Tonnes - live weight	TLW	0	...	0	...	0.8
Blue shrimp	Tonnes - live weight	TLW	0	...	0	...	0	...
Bluefin trevally	Tonnes - live weight	TLW	0	...	0	...	35.6
Bluespot mullet	Tonnes - live weight	TLW	0	...	0	...	439.3
Bluespotted trevally	Tonnes - live weight	TLW	0	...	0	...	0.12
Blunt slipper lobster	Tonnes - live weight	TLW	0	...	0	...	3276.14
Blunt slipper lobster	Tonnes - live weight	TLW	0	...	0	...	20.12
Brassy trevally	Tonnes - live weight	TLW	0	...	0	...	20.21
Brown-marbled grouper	Tonnes - live weight	TLW	0	...	0	...	0.71
Brown-marbled grouper	Tonnes - live weight	TLW	0	...	0	...	1352.45
Brown-marbled grouper	Tonnes - live weight	TLW	0	...	0	...	4383.47
Butter catfish	Tonnes - live weight	TLW	0	...	0	...	152
Cachama	Tonnes - live weight	TLW	0	...	0	...	63328.1
Cachama	Tonnes - live weight	TLW	0	...	0	...	802.69
Caulerpa seaweeds	Tonnes - live weight	TLW	0	...	0	...	0	...
Climbing perch	Tonnes - live weight	TLW	472		833		3636.01
Climbing perch	Tonnes - live weight	TLW	0	...	0	...	36
Cobia	Tonnes - live weight	TLW	0	...	0	...	10.37
Common carp	Tonnes - live weight	TLW	0	...	0	...	3749.51
Common carp	Tonnes - live weight	TLW	461107		320941		638577
Cupped oysters nei	Tonnes - live weight	TLW	0	...	0	...	8207.42
Cyprinids nei	Tonnes - live weight	TLW	0	...	0	...	6332.26	E
Deep-water redfish	Tonnes - live weight	TLW	0	...	0	...	0.12
Deepwater longtail red snapper	Tonnes - live weight	TLW	0	...	0	...	7.39
Duskytail grouper	Tonnes - live weight	TLW	0	...	0	...	180.59
Eucheuma seaweeds nei	Tonnes - live weight	TLW	10112107		9488547		7.05825e+06
Flathead grey mullet	Tonnes - live weight	TLW	0	...	0	...	5368.44
Flathead grey mullet	Tonnes - live weight	TLW	0	...	0	...	155.86
Flying barb	Tonnes - live weight	TLW	0	...	0	...	39.72
Foursaddle grouper	Tonnes - live weight	TLW	0	...	0	...	372.68
Foursaddle grouper	Tonnes - live weight	TLW	0	...	0	...	151.08
Freshwater crustaceans nei	Tonnes - live weight	TLW	0	...	0	...	8.61
Freshwater fishes nei	Tonnes - live weight	TLW	54258		104		424.1
Freshwater fishes nei	Tonnes - live weight	TLW	38978		640		231.6
Frogs	Tonnes - live weight	TLW	0	...	300	E	1.29
Giant barb	Tonnes - live weight	TLW	0	...	0	...	71.96
Giant gourami	Tonnes - live weight	TLW	113396		234084		147119
Giant gourami	Tonnes - live weight	TLW	0	...	0	...	51.04
Giant river prawn	Tonnes - live weight	TLW	832		1800		567.07
Giant river prawn	Tonnes - live weight	TLW	0	...	0	...	1321.74
Giant tiger prawn	Tonnes - live weight	TLW	2553		1855		0	...
Giant tiger prawn	Tonnes - live weight	TLW	125073		126191		133676
Gracilaria seaweeds	Tonnes - live weight	TLW	1157234		1059005		1.22331e+06
Gracilaria seaweeds	Tonnes - live weight	TLW	0	...	0	...	557986
Grass carp(=White amur)	Tonnes - live weight	TLW	0	...	0	...	682.52
Green mussel	Tonnes - live weight	TLW	0	...	0	...	2
Green mussel	Tonnes - live weight	TLW	0	...	0	...	23171.2
Green sea feather	Tonnes - live weight	TLW	0	...	0	...	218.59
Greenback mullet	Tonnes - live weight	TLW	0	...	0	...	1116.95
Greenback mullet	Tonnes - live weight	TLW	0	...	0	...	3.11
Groupers nei	Tonnes - live weight	TLW	3095		0	...	376.18
Groupers nei	Tonnes - live weight	TLW	13700		70294		3660.72
Gudgeons, sleepers nei	Tonnes - live weight	TLW	0	...	0	...	0	...
Harry hotlips	Tonnes - live weight	TLW	0	...	0	...	0.42
Harry hotlips	Tonnes - live weight	TLW	0	...	0	...	1461.09
Harry hotlips	Tonnes - live weight	TLW	0	...	0	...	751.39
Hawaiian ladyfish	Tonnes - live weight	TLW	0	...	0	...	40.9
Highfin coralgrouper	Tonnes - live weight	TLW	0	...	0	...	0.15
Highfin grouper	Tonnes - live weight	TLW	0	...	0	...	0.18
Hoven's carp	Tonnes - live weight	TLW	3363		568		1547.51
Humpback grouper	Tonnes - live weight	TLW	0	...	0	...	0.75
Humphead snapper	Tonnes - live weight	TLW	0	...	0	...	12.73
Indo-Pacific swamp crab	Tonnes - live weight	TLW	12546		2704		10839.7
Indonesian snakehead	Tonnes - live weight	TLW	28003		43862		37447
Japanese isinglass	Tonnes - live weight	TLW	0	...	0	...	32204.2
Jawla paste shrimp	Tonnes - live weight	TLW	0	...	0	...	53.15
Jawla paste shrimp	Tonnes - live weight	TLW	0	...	0	...	48.33
Kissing gourami	Tonnes - live weight	TLW	8138		820		4206.93
Lake prawn	Tonnes - live weight	TLW	0	...	0	...	0.27
Leopard coralgrouper	Tonnes - live weight	TLW	0	...	0	...	32.48
Longfin trevally	Tonnes - live weight	TLW	0	...	0	...	33.72
Longfin trevally	Tonnes - live weight	TLW	0	...	0	...	10134.7
Longlegged spiny lobster	Tonnes - live weight	TLW	0	...	0	...	4.21
Longnose trevally	Tonnes - live weight	TLW	0	...	0	...	12.05
Longspine grouper	Tonnes - live weight	TLW	0	...	0	...	798.75
Longspine grouper	Tonnes - live weight	TLW	0	...	0	...	172.25
Malabar trevally	Tonnes - live weight	TLW	0	...	0	...	0.37
Mangrove red snapper	Tonnes - live weight	TLW	0	...	0	...	4.5
Mangrove red snapper	Tonnes - live weight	TLW	0	...	0	...	1.75
Marble goby	Tonnes - live weight	TLW	1403		2316		1157.9
Marine crustaceans nei	Tonnes - live weight	TLW	0	...	0	...	42.75
Marine fishes nei	Tonnes - live weight	TLW	0	...	0	...	283.21	E
Marine fishes nei	Tonnes - live weight	TLW	3242		27906		191.14	E
Marine molluscs nei	Tonnes - live weight	TLW	0	...	0	...	0	...
Masked grouper	Tonnes - live weight	TLW	0	...	0	...	1263.52
Metapenaeus shrimps nei	Tonnes - live weight	TLW	0	...	0	...	98.38
Metapenaeus shrimps nei	Tonnes - live weight	TLW	42303		29503		45879.8
Metapenaeus shrimps nei	Tonnes - live weight	TLW	0	...	0	...	8.86
Milkfish	Tonnes - live weight	TLW	46855		68452		67294.7
Milkfish	Tonnes - live weight	TLW	625288		632975		713198
Milkfish	Tonnes - live weight	TLW	54		0	...	146.01
Minstrel sweetlips	Tonnes - live weight	TLW	0	...	0	...	1.3
Mozambique tilapia	Tonnes - live weight	TLW	2239		33680		30419.6
Mozambique tilapia	Tonnes - live weight	TLW	33925		44466		25097.2
Mullets nei	Tonnes - live weight	TLW	7176		323		0	...
Nile tilapia	Tonnes - live weight	TLW	1039088		1237535		1.21059e+06
Nile tilapia	Tonnes - live weight	TLW	45193		42592		90549.9
Nile tilapia	Tonnes - live weight	TLW	0	...	0	...	91.27
Nilem carp	Tonnes - live weight	TLW	29570		31426		32854.7
Northern velvet shrimp	Tonnes - live weight	TLW	0	...	0	...	417.17
Orange mud crab	Tonnes - live weight	TLW	0	...	0	...	3.77
Orange mud crab	Tonnes - live weight	TLW	0	...	0	...	1956.61
Orange mud crab	Tonnes - live weight	TLW	0	...	0	...	23.01
Pangas catfish	Tonnes - live weight	TLW	0	...	0	...	31.9
Pangas catfish	Tonnes - live weight	TLW	0	...	0	...	3.11
Pangas catfishes nei	Tonnes - live weight	TLW	339069		319967		321796
Pearl oyster shells nei	Tonnes - live weight	TLW	2		2954		0	...
Pearl oyster shells nei	Tonnes - live weight	TLW	0	...	0	...	0	...
Penguin wing oyster	Tonnes - live weight	TLW	37503.1		60227		18.6
Philippine catfish	Tonnes - live weight	TLW	0	...	0	...	14.97
Philippine catfish	Tonnes - live weight	TLW	0	...	0	...	502.69
Pirapatinga	Tonnes - live weight	TLW	65170		49105		0	...
Portunus swimcrabs nei	Tonnes - live weight	TLW	0	...	8953		15.99
Red claw crayfish	Tonnes - live weight	TLW	0	...	275		2.38
Red seaweeds	Tonnes - live weight	TLW	0	...	0	...	0	...
River eels nei	Tonnes - live weight	TLW	869		695		687.89
River eels nei	Tonnes - live weight	TLW	0	...	15		47.64
River prawns nei	Tonnes - live weight	TLW	0	...	0	...	421.92
Sandfish	Tonnes - live weight	TLW	0	...	0	...	2.79
Scalloped spiny lobster	Tonnes - live weight	TLW	0	...	0	...	0.12
Sea cucumbers nei	Tonnes - live weight	TLW	2029		2004		228.54
Semah mahseer	Tonnes - live weight	TLW	0	...	0	...	83.64
Silver barb	Tonnes - live weight	TLW	24929		36776		9472.37
Silver barb	Tonnes - live weight	TLW	0	...	0	...	1924.39
Small-scaled terapon	Tonnes - live weight	TLW	0	...	0	...	0.01
Snakeheads(=Murrels) nei	Tonnes - live weight	TLW	6490		235197		14582.6
Snakeskin gourami	Tonnes - live weight	TLW	6991		439		1603.61
Snappers nei	Tonnes - live weight	TLW	0	...	0	...	99.84
Snappers nei	Tonnes - live weight	TLW	0	...	0	...	2.46
Snubnose pompano	Tonnes - live weight	TLW	0	...	0	...	571.19
Speckled blue grouper	Tonnes - live weight	TLW	0	...	0	...	2.2
Spotty-face anchovy	Tonnes - live weight	TLW	0	...	0	...	26.5
Squaretail coralgrouper	Tonnes - live weight	TLW	0	...	0	...	231.09
Striped snakehead	Tonnes - live weight	TLW	0	...	0	...	1722.99
Three spot gourami	Tonnes - live weight	TLW	0	...	0	...	13.6
Torpedo-shaped catfishes nei	Tonnes - live weight	TLW	719619		1125526		1.026e+06
Tropical spiny lobsters nei	Tonnes - live weight	TLW	161		1532		366.85
Warty gracilaria	Tonnes - live weight	TLW	0	...	0	...	134016
White-edged lyretail	Tonnes - live weight	TLW	0	...	0	...	91.27
White-spotted spinefoot	Tonnes - live weight	TLW	0	...	0	...	263.51
White-spotted spinefoot	Tonnes - live weight	TLW	0	...	0	...	2018.75
Whiteleg shrimp	Tonnes - live weight	TLW	3104		20778		15966.4
Whiteleg shrimp	Tonnes - live weight	TLW	406795		737029		743123
Whiteleg shrimp	Tonnes - live weight	TLW	0	...	0	...	49.52
Yellowspotted trevally	Tonnes - live weight	TLW	0	...	0	...	73.92
Bighead carp	Tonnes - live weight	TLW	9203		9800		10847
Brine shrimps nei	Tonnes - live weight	TLW	0	...	0	...	50	E
Common carp	Tonnes - live weight	TLW	46016		49001		54238
Danube crayfish	Tonnes - live weight	TLW	80		36		20
European seabass	Tonnes - live weight	TLW	0	...	0	...	5616
Freshwater fishes nei	Tonnes - live weight	TLW	0	...	0	...	563
Giant river prawn	Tonnes - live weight	TLW	11		16		4
Grass carp(=White amur)	Tonnes - live weight	TLW	27610		29401		32543
Indian white prawn	Tonnes - live weight	TLW	0	...	0	...	0	...
Marine fishes nei	Tonnes - live weight	TLW	2465		14050		0
Nile tilapia	Tonnes - live weight	TLW	0	...	0	...	736
Rainbow trout	Tonnes - live weight	TLW	0	...	0	...	3920
Rainbow trout	Tonnes - live weight	TLW	140632		167830		189932
Silver carp	Tonnes - live weight	TLW	101235		107803		119324
Sturgeons nei	Tonnes - live weight	TLW	1071		2618		3145
Twobar seabream	Tonnes - live weight	TLW	0	...	0	...	0
Whiteleg shrimp	Tonnes - live weight	TLW	17795		32332		57799
Common carp	Tonnes - live weight	TLW	22303		29564		19194
Grass carp(=White amur)	Tonnes - live weight	TLW	1100		1350		2000
Mullets nei	Tonnes - live weight	TLW	400		0	...	0	...
Silver carp	Tonnes - live weight	TLW	1000		900		1500
Abalones nei	Tonnes - live weight	TLW	0	...	0	...	0	...
Aquatic invertebrates nei	Tonnes - live weight	TLW	4		4.2		0
Arctic char	Tonnes - live weight	TLW	0	...	0	...	0	...
Atlantic salmon	Tonnes - live weight	TLW	13116		18342		12844
Babberlocks	Tonnes - live weight	TLW	0	...	0	...	0	...
Blue mussel	Tonnes - live weight	TLW	16015		16340		17440
Brown seaweeds	Tonnes - live weight	TLW	0	...	0	...	0	...
Dulse	Tonnes - live weight	TLW	0	...	0	...	0	...
European eel	Tonnes - live weight	TLW	0	...	0	...	0	...
European flat oyster	Tonnes - live weight	TLW	474		237		440
European perch	Tonnes - live weight	TLW	0	...	0	...	0	...
Freshwater fishes nei	Tonnes - live weight	TLW	45		0	...	0	...
Great Atlantic scallop	Tonnes - live weight	TLW	50		0	...	0	...
Japanese carpet shell	Tonnes - live weight	TLW	0	...	0	...	0	...
Marine molluscs nei	Tonnes - live weight	TLW	0	...	0	...	0	...
Pacific cupped oyster	Tonnes - live weight	TLW	9073		9821.9		10624
Rainbow trout	Tonnes - live weight	TLW	0	...	0	...	0	...
Rainbow trout	Tonnes - live weight	TLW	803		647		537
Seaweeds nei	Tonnes - live weight	TLW	70		41		214
Stony sea urchin	Tonnes - live weight	TLW	0	...	0	...	0	...
Tangle	Tonnes - live weight	TLW	0	...	0	...	0	...
Turbot	Tonnes - live weight	TLW	0	...	0	...	0	...
Barramundi(=Giant seaperch)	Tonnes - live weight	TLW	40		70		100	E
Coho(=Silver) salmon	Tonnes - live weight	TLW	0	...	0	...	0	...
Common carp	Tonnes - live weight	TLW	4460		3900		3000	E
Cupped oysters nei	Tonnes - live weight	TLW	0	...	0	...	0	...
Danube sturgeon(=Osetr)	Tonnes - live weight	TLW	30		30		20	E
European seabass	Tonnes - live weight	TLW	50		70		70	E
European seabass	Tonnes - live weight	TLW	0	...	0	...	0	...
Flathead grey mullet	Tonnes - live weight	TLW	2250		1900		2000	E
Freshwater fishes nei	Tonnes - live weight	TLW	1361		500	E	50	E
Giant river prawn	Tonnes - live weight	TLW	0	...	0	...	40	E
Gilthead seabream	Tonnes - live weight	TLW	120		155		250	E
Gilthead seabream	Tonnes - live weight	TLW	1700		2100		2400	E
Grass carp(=White amur)	Tonnes - live weight	TLW	380		185		160	E
Marine fishes nei	Tonnes - live weight	TLW	0	...	512	E	60	E
Marine fishes nei	Tonnes - live weight	TLW	0	...	0	...	0	...
Rainbow trout	Tonnes - live weight	TLW	470		400		400	E
Red drum	Tonnes - live weight	TLW	350		150		200	E
Red drum	Tonnes - live weight	TLW	0	...	0	...	175	E
Silver carp	Tonnes - live weight	TLW	151		175		150	E
Striped bass, hybrid	Tonnes - live weight	TLW	240		500		460	E
Striped bass, hybrid	Tonnes - live weight	TLW	0		0	...	40	E
Tilapias nei	Tonnes - live weight	TLW	8038		7350		5300	E
Tilapias nei	Tonnes - live weight	TLW	0	...	0	...	0	...
[Mugil spp]	Tonnes - live weight	TLW	0	...	0	...	153.2
Arctic char	Tonnes - live weight	TLW	15	E	20	E	96
Atlantic bluefin tuna	Tonnes - live weight	TLW	0	...	0	...	0	...
Black bullhead	Tonnes - live weight	TLW	0	...	0	...	0	...
Black bullhead	Tonnes - live weight	TLW	135	E	300	E	50.1
Brook trout	Tonnes - live weight	TLW	380	E	400	E	881.6
Catfishes nei	Tonnes - live weight	TLW	0	...	0	...	0	...
Channel catfish	Tonnes - live weight	TLW	95	E	300	E	86.4
Chars nei	Tonnes - live weight	TLW	0	...	0	...	34.1
Common carp	Tonnes - live weight	TLW	130	E	542	E	198.7
Common prawn	Tonnes - live weight	TLW	0	...	0	...	18.8
Common sole	Tonnes - live weight	TLW	7	E	5	E	8.4
Common two-banded seabream	Tonnes - live weight	TLW	0	...	0	...	0	...
Crucian carp	Tonnes - live weight	TLW	0	...	0	...	3.1
Cupped oysters nei	Tonnes - live weight	TLW	0	...	0	...	0	...
Cupped oysters nei	Tonnes - live weight	TLW	0	...	0	...	0	...
Cyprinids nei	Tonnes - live weight	TLW	0	...	0	...	23.1
Euro-American crayfishes nei	Tonnes - live weight	TLW	2	E	5	E	0	...
European eel	Tonnes - live weight	TLW	500	E	800	E	407.3
European eel	Tonnes - live weight	TLW	45	E	75	E	35.8
European eel	Tonnes - live weight	TLW	0	...	0	...	0	...
European flat oyster	Tonnes - live weight	TLW	0	...	0	...	4.9
European perch	Tonnes - live weight	TLW	2	E	2	E	1
European seabass	Tonnes - live weight	TLW	3400	E	3900	E	125.4
European seabass	Tonnes - live weight	TLW	2400	E	2900	E	7151.5
European whitefish	Tonnes - live weight	TLW	0	...	0	...	12
Flathead grey mullet	Tonnes - live weight	TLW	0		0	...	0	...
Flathead grey mullet	Tonnes - live weight	TLW	690	E	700	E	0	...
Flathead grey mullet	Tonnes - live weight	TLW	0	...	0	...	0	...
Freshwater fishes nei	Tonnes - live weight	TLW	0	...	600	E	0	...
Giant tiger prawn	Tonnes - live weight	TLW	0		0	...	0	...
Gilthead seabream	Tonnes - live weight	TLW	2600	E	3000	E	469.1
Gilthead seabream	Tonnes - live weight	TLW	4200	E	4600	E	7706.7
Gracilaria seaweeds	Tonnes - live weight	TLW	0	...	0	...	0	...
Grass carp(=White amur)	Tonnes - live weight	TLW	0	...	0	...	0	...
Grayling	Tonnes - live weight	TLW	0	...	0	...	14
Green tiger prawn	Tonnes - live weight	TLW	0		0	...	0	...
Grooved carpet shell	Tonnes - live weight	TLW	3000	E	3000	E	29.2
Grooved carpet shell	Tonnes - live weight	TLW	0	...	0	...	0	...
Japanese carpet shell	Tonnes - live weight	TLW	33500	E	33500	E	23053.2
Japanese carpet shell	Tonnes - live weight	TLW	0	...	0	...	0	...
Kuruma prawn	Tonnes - live weight	TLW	5.6		6		5
Kuruma prawn	Tonnes - live weight	TLW	0	...	0	...	0	...
Largemouth black bass	Tonnes - live weight	TLW	60	E	60	E	66.8
Marine fishes nei	Tonnes - live weight	TLW	0	...	0	...	0	...
Marine fishes nei	Tonnes - live weight	TLW	0	...	10	E	0	...
Meagre	Tonnes - live weight	TLW	0	...	0	...	0	...
Meagre	Tonnes - live weight	TLW	30	E	100	E	123
Mediterranean mussel	Tonnes - live weight	TLW	0	...	0	...	0	...
Mediterranean mussel	Tonnes - live weight	TLW	63700	E	63700	E	61921.4
Mullets nei	Tonnes - live weight	TLW	90	E	100	E	376.1
North African catfish	Tonnes - live weight	TLW	0	...	0	...	0	...
Northern pike	Tonnes - live weight	TLW	0	...	0	...	0	...
Pacific cupped oyster	Tonnes - live weight	TLW	145	E	145	E	345.5
Porgies, seabreams nei	Tonnes - live weight	TLW	0		0		0	...
Porgies, seabreams nei	Tonnes - live weight	TLW	15	E	15	E	9.4
Porgies, seabreams nei	Tonnes - live weight	TLW	0	...	0	...	0	...
Rainbow trout	Tonnes - live weight	TLW	31300	E	35000	E	40441.1
Red swamp crawfish	Tonnes - live weight	TLW	6	E	10	E	0	...
Red swamp crawfish	Tonnes - live weight	TLW	2	E	0	...	0	...
Sea trout	Tonnes - live weight	TLW	780	E	1000	E	169.3
Sharpsnout seabream	Tonnes - live weight	TLW	15	E	15	E	0.3
Shi drum	Tonnes - live weight	TLW	45	E	150	E	0	...
Siberian sturgeon	Tonnes - live weight	TLW	0	...	0	...	0	...
Silver carp	Tonnes - live weight	TLW	0	...	0	...	0	...
Striped bass, hybrid	Tonnes - live weight	TLW	250	E	250	E	117.4
Sturgeons nei	Tonnes - live weight	TLW	850	E	1000	E	1252.6
Tench	Tonnes - live weight	TLW	13	E	10	E	24
Tilapias nei	Tonnes - live weight	TLW	1	E	1	E	0	...
Trouts nei	Tonnes - live weight	TLW	350	E	400	E	382.8
Turbot	Tonnes - live weight	TLW	0		0	...	30
Venus clams nei	Tonnes - live weight	TLW	0	...	0	...	0	...
White seabream	Tonnes - live weight	TLW	0	...	0	...	9.6
White seabream	Tonnes - live weight	TLW	4	E	4	E	0	...
White sturgeon	Tonnes - live weight	TLW	0	...	0	...	0	...
Whitefishes nei	Tonnes - live weight	TLW	0	...	0	...	24
Cachama	Tonnes - live weight	TLW	0	...	0	...	0	...
Common prawn	Tonnes - live weight	TLW	0	...	0	...	1	E
Cyprinids nei	Tonnes - live weight	TLW	2	E	2	E	2	E
Giant river prawn	Tonnes - live weight	TLW	0	...	0	...	2	E
Mangrove cupped oyster	Tonnes - live weight	TLW	0	...	0	...	5	E
Nile tilapia	Tonnes - live weight	TLW	585		1091		869.2
Striped catfish	Tonnes - live weight	TLW	15	E	249		5	E
Whiteleg shrimp	Tonnes - live weight	TLW	0	...	0	...	0	...
Aquatic invertebrates nei	Tonnes - live weight	TLW	0	...	0	...	0	...
Aquatic invertebrates nei	Tonnes - live weight	TLW	98		137		200
Ayu sweetfish	Tonnes - live weight	TLW	5084		5053		3907
Bastard halibut	Tonnes - live weight	TLW	2545		2250		1700
Blackhead seabream	Tonnes - live weight	TLW	0	...	0	...	0	...
Chinese softshell turtle	Tonnes - live weight	TLW	300	E	300	E	150	E
Clams, etc. nei	Tonnes - live weight	TLW	0	...	0	...	0	...
Clams, etc. nei	Tonnes - live weight	TLW	439		447		400
Coho(=Silver) salmon	Tonnes - live weight	TLW	13937		15648		18500
Common carp	Tonnes - live weight	TLW	3256		3015		2064
Crimson seabream	Tonnes - live weight	TLW	0	...	0	...	0	...
Crucian carp	Tonnes - live weight	TLW	0	...	0	...	0	...
Filefishes nei	Tonnes - live weight	TLW	0	...	0	...	0	...
Flathead grey mullet	Tonnes - live weight	TLW	0	...	0	...	0	...
Freshwater fishes nei	Tonnes - live weight	TLW	168		152		71
Freshwater mussel shells	Tonnes - live weight	TLW	0.08		0.1		0
Freshwater prawns, shrimps nei	Tonnes - live weight	TLW	0	...	0	...	0	...
Frogs	Tonnes - live weight	TLW	0	...	0	...	0	...
Gazami crab	Tonnes - live weight	TLW	0	...	0	...	0	...
Green seaweeds	Tonnes - live weight	TLW	0	...	0	...	0	...
Japanese amberjack	Tonnes - live weight	TLW	140292		138999		132700
Japanese eel	Tonnes - live weight	TLW	20119		20979		20573
Japanese jack mackerel	Tonnes - live weight	TLW	811		810		600
Japanese kelp	Tonnes - live weight	TLW	38671		32463		31500
Kuruma prawn	Tonnes - live weight	TLW	1314		1354		1300
Laver (Nori)	Tonnes - live weight	TLW	297370		304308		244200
Marine crustaceans nei	Tonnes - live weight	TLW	0	...	0	...	0	...
Marine fishes nei	Tonnes - live weight	TLW	2709		2859		4000
Mullets nei	Tonnes - live weight	TLW	0	...	0	...	0	...
Octopuses, etc. nei	Tonnes - live weight	TLW	0	...	0	...	0	...
Pacific bluefin tuna	Tonnes - live weight	TLW	14825		15858		21400
Pacific cupped oyster	Tonnes - live weight	TLW	164380		173900		158400
Pearl oyster shells nei	Tonnes - live weight	TLW	19.6		20.1		12.6
Rainbow trout	Tonnes - live weight	TLW	4836		4731		4131
Red oyas	Tonnes - live weight	TLW	8288		19639		9400
Seaweeds nei	Tonnes - live weight	TLW	15188		19949		22900
Silver seabream	Tonnes - live weight	TLW	63605		62850		68900
Spiny lobsters nei	Tonnes - live weight	TLW	0	...	0	...	0	...
Tiger pufferfish	Tonnes - live weight	TLW	4012		3924		2900
Tilapias nei	Tonnes - live weight	TLW	0	...	0	...	0	...
Trouts nei	Tonnes - live weight	TLW	2873		2908		1971
Wakame	Tonnes - live weight	TLW	48951		51114		43500
White trevally	Tonnes - live weight	TLW	3352		4435		3800
Yesso scallop	Tonnes - live weight	TLW	248209		135090		164500
Common carp	Tonnes - live weight	TLW	620	E	770	E	1080	E
Tilapias nei	Tonnes - live weight	TLW	0	...	0	...	0	...
Tilapias nei	Tonnes - live weight	TLW	330	E	450	E	1065	E
Asp	Tonnes - live weight	TLW	0	...	0	...	0	...
Beluga	Tonnes - live weight	TLW	0	...	0	...	8.1
Common carp	Tonnes - live weight	TLW	106		474		2170.28
Crucian carp	Tonnes - live weight	TLW	200		2		38.5
European perch	Tonnes - live weight	TLW	0.2		56		47.45
Freshwater bream	Tonnes - live weight	TLW	0	...	0	...	0	...
Freshwater fishes nei	Tonnes - live weight	TLW	161		1213	E	0	...
Grass carp(=White amur)	Tonnes - live weight	TLW	1		103		498.99
Northern pike	Tonnes - live weight	TLW	2		19		17.61
Peled	Tonnes - live weight	TLW	0	...	0	...	521.47
Pike-perch	Tonnes - live weight	TLW	0	...	0	...	51.4
Rainbow trout	Tonnes - live weight	TLW	0	...	0	...	0	...
Roach	Tonnes - live weight	TLW	0.2		66		27.4
Silver carp	Tonnes - live weight	TLW	1		0	...	1257.62
Snakeheads(=Murrels) nei	Tonnes - live weight	TLW	0	...	0	...	0	...
Sterlet sturgeon	Tonnes - live weight	TLW	0	...	0	...	35.16
Sturgeons nei	Tonnes - live weight	TLW	87		556		48.36
Trouts nei	Tonnes - live weight	TLW	172		287		0	...
Wels(=Som) catfish	Tonnes - live weight	TLW	0	...	0	...	290.79
Whitefishes nei	Tonnes - live weight	TLW	0	...	0	...	425.27
Common carp	Tonnes - live weight	TLW	1120		247		540	E
Freshwater fishes nei	Tonnes - live weight	TLW	0	...	0	...	30	E
Milkfish	Tonnes - live weight	TLW	2	E	4	E	5	E
Nile tilapia	Tonnes - live weight	TLW	13991		9885		16350	E
North African catfish	Tonnes - live weight	TLW	3358		1606		3450	E
Penaeus shrimps nei	Tonnes - live weight	TLW	0	...	0	...	0	...
Rainbow trout	Tonnes - live weight	TLW	187		618		600	E
Spiny eucheuma	Tonnes - live weight	TLW	400	E	550	E	850	E
Trouts nei	Tonnes - live weight	TLW	0	...	0	...	0	...
Eucheuma seaweeds nei	Tonnes - live weight	TLW	3510	E	150	E	0	E
Freshwater fishes nei	Tonnes - live weight	TLW	0	...	0	...	0	...
Milkfish	Tonnes - live weight	TLW	2	E	2	E	2	E
Nile tilapia	Tonnes - live weight	TLW	0	...	0	...	0	...
American bull frog	Tonnes - live weight	TLW	15	E	15	E	15	E
Atlantic salmon	Tonnes - live weight	TLW	20	E	50	E	60	E
Chinese softshell turtle	Tonnes - live weight	TLW	35	E	50	E	50	E
Clams, etc. nei	Tonnes - live weight	TLW	60000	E	62000	E	62000	E
Cyprinids nei	Tonnes - live weight	TLW	2800	E	3400	E	4200	E
Freshwater fishes nei	Tonnes - live weight	TLW	1800	E	2000	E	2200	E
Gelidium seaweeds	Tonnes - live weight	TLW	0	...	0	...	0	...
Gracilaria seaweeds	Tonnes - live weight	TLW	0	...	0	...	0	...
Japanese kelp	Tonnes - live weight	TLW	500000	E	550000	E	600000	E
Japanese sea cucumber	Tonnes - live weight	TLW	100	E	100	E	100	E
Laver (Nori)	Tonnes - live weight	TLW	2000	E	3000	E	3000	E
Marine fishes nei	Tonnes - live weight	TLW	65	E	80	E	120	E
Nile tilapia	Tonnes - live weight	TLW	50	E	50	E	50	E
North African catfish	Tonnes - live weight	TLW	600	E	4000	E	8300	E
Sturgeons nei	Tonnes - live weight	TLW	0	...	0	...	50	E
Tiger pufferfish	Tonnes - live weight	TLW	15	E	15	E	15	E
Wakame	Tonnes - live weight	TLW	0	...	0	...	0	...
Yesso scallop	Tonnes - live weight	TLW	250	E	300	E	400	E
[Oplegnathus fasciatus]	Tonnes - live weight	TLW	0	...	714		828.5
[Capsosiphon fulvescens]	Tonnes - live weight	TLW	3777		6276		2980.77
[Sargassum spp]	Tonnes - live weight	TLW	0	...	301		341.87
Abalones nei	Tonnes - live weight	TLW	10090		16027		23199.5
Amberjacks nei	Tonnes - live weight	TLW	0	...	204		441.87
Amur catfish	Tonnes - live weight	TLW	4116		5139		3598.19
Aquatic invertebrates nei	Tonnes - live weight	TLW	0	...	0	...	0	...
Aquatic invertebrates nei	Tonnes - live weight	TLW	9057		0	...	0.2
Aquatic plants nei	Tonnes - live weight	TLW	0		0	...	2262.13
Ayu sweetfish	Tonnes - live weight	TLW	43		57		17.23
Bagrid catsfih nei	Tonnes - live weight	TLW	0	...	230		143.15
Bastard halibut	Tonnes - live weight	TLW	45759		41207		41790.6
Blackhead seabream	Tonnes - live weight	TLW	1383		1725		1008.88
Blood cockle	Tonnes - live weight	TLW	96		85		143.23
Channel catfish	Tonnes - live weight	TLW	0	...	0		0	...
Chinese mitten crab	Tonnes - live weight	TLW	5		10		0.65
Chinese softshell turtle	Tonnes - live weight	TLW	175		154		44.37
Common carp	Tonnes - live weight	TLW	63		54		25.52
Convict grouper	Tonnes - live weight	TLW	134		443		85.72
Crucian carp	Tonnes - live weight	TLW	54		115		179.1
Cyprinids nei	Tonnes - live weight	TLW	0	...	1699		2056.65
Dotted gizzard shad	Tonnes - live weight	TLW	207		225		145.3
Filefishes, leatherjackets nei	Tonnes - live weight	TLW	392		491		724.92
Fleshy prawn	Tonnes - live weight	TLW	13		18		143.23
Fragile codium	Tonnes - live weight	TLW	3895		3980		11317.3
Freshwater fishes nei	Tonnes - live weight	TLW	1966		35		0	...
Freshwater molluscs nei	Tonnes - live weight	TLW	4038		4762		8080.13
Fusiform sargassum	Tonnes - live weight	TLW	28243		54624		20180.3
Gastropods nei	Tonnes - live weight	TLW	0	...	0	...	0	...
Globose clam	Tonnes - live weight	TLW	0		52		0	...
Goldfish	Tonnes - live weight	TLW	44		37		30.3
Gracilaria seaweeds	Tonnes - live weight	TLW	0	...	1639		932.19
Green laver	Tonnes - live weight	TLW	6748		6159		7958.11
Half-crenated ark	Tonnes - live weight	TLW	0	...	0	...	4506.93
Horned turban	Tonnes - live weight	TLW	0		0		0	...
Inflated ark	Tonnes - live weight	TLW	3167		4125		1409.47
Jack and horse mackerels nei	Tonnes - live weight	TLW	1		0		0	...
Japanese carpet shell	Tonnes - live weight	TLW	102		10435		23817.9
Japanese eel	Tonnes - live weight	TLW	9009		11018		15677.5
Japanese hard clam	Tonnes - live weight	TLW	36		0		2.58
Japanese kelp	Tonnes - live weight	TLW	442637		542285		677537
Japanese sea cucumber	Tonnes - live weight	TLW	0	...	32		16.22
Japanese seabass	Tonnes - live weight	TLW	0		59		194.69
Japanese seabass	Tonnes - live weight	TLW	1780		2046		1211.83
Korean mussel	Tonnes - live weight	TLW	53536		76161		63672.3
Korean rockfish	Tonnes - live weight	TLW	18774		22344		17473.4
Kuruma prawn	Tonnes - live weight	TLW	0	...	0		1409.47
Laver (Nori)	Tonnes - live weight	TLW	389077		523648		547587
Marine crustaceans nei	Tonnes - live weight	TLW	0		0		2.58
Marine fishes nei	Tonnes - live weight	TLW	151		66		0	...
Marine molluscs nei	Tonnes - live weight	TLW	61		0		2147.34
Masu(=Cherry) salmon	Tonnes - live weight	TLW	0	...	199		177.78
Mi-iuy (brown) croaker	Tonnes - live weight	TLW	629		102		92.5
Mullets nei	Tonnes - live weight	TLW	9		40		43
Mullets nei	Tonnes - live weight	TLW	6834		6828		10352.2
Okhotsk atka mackerel	Tonnes - live weight	TLW	0	...	0		0	...
Oriental cyclina	Tonnes - live weight	TLW	0	N	2		0	...
Pacific chub mackerel	Tonnes - live weight	TLW	113		203		231.1
Pacific cupped oyster	Tonnes - live weight	TLW	265432		315255		305914
Pond loach	Tonnes - live weight	TLW	849		514		671.5
Porgies, seabreams nei	Tonnes - live weight	TLW	1066		53		91.77
Pufferfishes nei	Tonnes - live weight	TLW	51		21		5.62
Rainbow trout	Tonnes - live weight	TLW	3064		3358		2478.57
Rainbow trout	Tonnes - live weight	TLW	0	...	81		90.91
Red oyas	Tonnes - live weight	TLW	0	...	0	...	17400.4
Red seabream	Tonnes - live weight	TLW	6169		6806		8312.61
Righteye flounders nei	Tonnes - live weight	TLW	1841		2564		6213.95
Sawtooth caridina	Tonnes - live weight	TLW	33		14		23.15
Scorpionfishes, redfishes nei	Tonnes - live weight	TLW	165		198		225.6
Sea squirts nei	Tonnes - live weight	TLW	21326		28138		5489.75
Snakehead	Tonnes - live weight	TLW	307		274		153.03
Tilapias nei	Tonnes - live weight	TLW	148		138		183.97
Wakame	Tonnes - live weight	TLW	322748		622613		574585
Whiteleg shrimp	Tonnes - live weight	TLW	5515		5144		4506.93
Yesso scallop	Tonnes - live weight	TLW	1557		3493		5106.84
Barramundi(=Giant seaperch)	Tonnes - live weight	TLW	0		2	E	0	...
European seabass	Tonnes - live weight	TLW	0	...	0	...	0	...
Gilthead seabream	Tonnes - live weight	TLW	0	...	0	...	0	...
Goldsilk seabream	Tonnes - live weight	TLW	0	...	0	...	0	...
Malabar blood snapper	Tonnes - live weight	TLW	0		0	...	0	...
Marine fishes nei	Tonnes - live weight	TLW	2	E	5	E	0	E
Nile tilapia	Tonnes - live weight	TLW	260	E	175	E	450	E
Orange-spotted grouper	Tonnes - live weight	TLW	0		2	E	0	E
Sobaity seabream	Tonnes - live weight	TLW	0		11	E	0	E
Common carp	Tonnes - live weight	TLW	345.7		700	E	1400	E
Freshwater fishes nei	Tonnes - live weight	TLW	0	...	20	E	500	E
Grass carp(=White amur)	Tonnes - live weight	TLW	161.3		200	E	1200	E
Rainbow trout	Tonnes - live weight	TLW	365.3		750	E	2000	E
Sevan trout	Tonnes - live weight	TLW	0	...	5	E	0	...
Silver carp	Tonnes - live weight	TLW	156.7		400	E	5020	E
Sturgeons nei	Tonnes - live weight	TLW	39.4		25	E	30	E
Trouts nei	Tonnes - live weight	TLW	0		0		0	...
Whitefishes nei	Tonnes - live weight	TLW	0	...	0	...	150	E
Bighead carp	Tonnes - live weight	TLW	7950	E	9500	E	9600	E
Catla	Tonnes - live weight	TLW	6100	E	6900	E	7450	E
Chinese softshell turtle	Tonnes - live weight	TLW	0	...	0	...	20	E
Common carp	Tonnes - live weight	TLW	7000	E	7400	E	7650	E
Freshwater fishes nei	Tonnes - live weight	TLW	1415	E	2500	E	8000	E
Frogs	Tonnes - live weight	TLW	50	E	50	E	110	E
Grass carp(=White amur)	Tonnes - live weight	TLW	6100	E	6700	E	7250	E
Isok barb	Tonnes - live weight	TLW	4800	E	5100	E	5300	E
Mrigal carp	Tonnes - live weight	TLW	5600	E	6400	E	6950	E
Mud carp	Tonnes - live weight	TLW	3700	E	4400	E	4950	E
Nile tilapia	Tonnes - live weight	TLW	24000	E	29500	E	39700	E
Pangas catfishes nei	Tonnes - live weight	TLW	0	...	0	...	1500	E
Roho labeo	Tonnes - live weight	TLW	6450	E	6900	E	7450	E
Silver barb	Tonnes - live weight	TLW	7400	E	7950	E	9100	E
Silver carp	Tonnes - live weight	TLW	9700	E	10100	E	10200	E
Small scale mud carp	Tonnes - live weight	TLW	5700	E	6400	E	6950	E
Torpedo-shaped catfishes nei	Tonnes - live weight	TLW	0	...	0	...	2828	E
Arctic char	Tonnes - live weight	TLW	0.04		0	...	91.21
Burbot	Tonnes - live weight	TLW	0.5		0		0	...
Common carp	Tonnes - live weight	TLW	548.85		606.1		562.85
Crucian carp	Tonnes - live weight	TLW	10.81		8.5		6.55
Euro-American crayfishes nei	Tonnes - live weight	TLW	0.08		0	...	0	...
European perch	Tonnes - live weight	TLW	0.72		0	...	0.08
European whitefish	Tonnes - live weight	TLW	0	...	0	...	0.06
Freshwater bream	Tonnes - live weight	TLW	0.75		0	...	0	...
Freshwater fishes nei	Tonnes - live weight	TLW	4.79		42.64		11.21
Grass carp(=White amur)	Tonnes - live weight	TLW	1.55		0	...	1.2
North African catfish	Tonnes - live weight	TLW	49.37		0	...	68.32
Northern pike	Tonnes - live weight	TLW	11.28		9.8		3.03
Orfe(=Ide)	Tonnes - live weight	TLW	0.3		0	...	0	...
Pike-perch	Tonnes - live weight	TLW	0.52		3.5		5.44
Rainbow trout	Tonnes - live weight	TLW	134.14		92.2		91.89
Sea trout	Tonnes - live weight	TLW	0		0	...	0	...
Silver carp	Tonnes - live weight	TLW	0.7		0	...	0	...
Sturgeons nei	Tonnes - live weight	TLW	91.3		42.3		55.43
Tench	Tonnes - live weight	TLW	5.1		2.9		3.1
Tilapias nei	Tonnes - live weight	TLW	1.75		0	...	0.93
Trouts nei	Tonnes - live weight	TLW	0	...	0	...	0	...
Wels(=Som) catfish	Tonnes - live weight	TLW	0.3		0	...	0.1
Cyprinids nei	Tonnes - live weight	TLW	2	E	2	E	2	E
European seabass	Tonnes - live weight	TLW	0	...	0	...	0.5	E
Gilthead seabream	Tonnes - live weight	TLW	0	...	0	...	0.5	E
North African catfish	Tonnes - live weight	TLW	0	...	0	...	0	...
Rainbow trout	Tonnes - live weight	TLW	1000	E	1000	E	750	E
Tilapias nei	Tonnes - live weight	TLW	15	E	15	E	10	E
Whiteleg shrimp	Tonnes - live weight	TLW	10	E	10	E	15	E
Common carp	Tonnes - live weight	TLW	1	E	1	E	1.3
North African catfish	Tonnes - live weight	TLW	0	...	0	...	0	...
Rainbow trout	Tonnes - live weight	TLW	1000	E	1800	E	1500
African catfish	Tonnes - live weight	TLW	0	...	0	...	0	...
Mango tilapia	Tonnes - live weight	TLW	4	E	4	E	4	E
Nile tilapia	Tonnes - live weight	TLW	170	E	200	E	250
North African catfish	Tonnes - live weight	TLW	4	E	14	E	19	E
Redbelly tilapia	Tonnes - live weight	TLW	1	E	1	E	1	E
Sampa	Tonnes - live weight	TLW	1	E	1	E	1	E
Atlantic bluefin tuna	Tonnes - live weight	TLW	0		0		0	E
Cyprinids nei	Tonnes - live weight	TLW	0	...	0	...	0	...
European seabass	Tonnes - live weight	TLW	0		0		0	E
Gilthead seabream	Tonnes - live weight	TLW	0		0		0	E
Tilapias nei	Tonnes - live weight	TLW	10	E	10	E	10	E
[Carassius spp]	Tonnes - live weight	TLW	29.13		24.32		69.44
Bighead carp	Tonnes - live weight	TLW	101.3		164.51		84.19
Common carp	Tonnes - live weight	TLW	3667.54		2942.6		3609.47
European eel	Tonnes - live weight	TLW	0.21		0	...	0	...
Freshwater fishes nei	Tonnes - live weight	TLW	3.12		110.94		143.15
Grass carp(=White amur)	Tonnes - live weight	TLW	97.08		70.92		40.48
North African catfish	Tonnes - live weight	TLW	133.91		167.34		846.94
Northern pike	Tonnes - live weight	TLW	34.42		30.81		33.72
Peled	Tonnes - live weight	TLW	0.23		0		0	...
Pike-perch	Tonnes - live weight	TLW	2.2		0.32		0.21
Rainbow trout	Tonnes - live weight	TLW	278.01		106.15		130.55
Sea trout	Tonnes - live weight	TLW	0		0		0	...
Sturgeons nei	Tonnes - live weight	TLW	90.6		120.47		153.9
Tench	Tonnes - live weight	TLW	5.83		6.31		19.91
Trouts nei	Tonnes - live weight	TLW	0	...	0		0	...
Wels(=Som) catfish	Tonnes - live weight	TLW	6.59		4.38		2.75
Whiteleg shrimp	Tonnes - live weight	TLW	0	...	0	...	3	E
Brine shrimp	Tonnes - live weight	TLW	0	...	0	...	0	...
Common carp	Tonnes - live weight	TLW	2600		3510		27.12
Eucheuma seaweeds nei	Tonnes - live weight	TLW	15377		17407.2		11658
Freshwater fishes nei	Tonnes - live weight	TLW	0	...	5	E	10	E
Giant tiger prawn	Tonnes - live weight	TLW	3447		5439		3378.21
Indo-Pacific swamp crab	Tonnes - live weight	TLW	5	E	0	...	0	...
Nile tilapia	Tonnes - live weight	TLW	1220		1880		1298.58
Rainbow trout	Tonnes - live weight	TLW	0	...	0	...	0	...
River eels nei	Tonnes - live weight	TLW	20.21		0	...	0	...
Sandfish	Tonnes - live weight	TLW	25		98.8		23.95
Sea cucumbers nei	Tonnes - live weight	TLW	0		0	...	0	...
Tilapias nei	Tonnes - live weight	TLW	0	...	0	...	0	...
Common carp	Tonnes - live weight	TLW	95		44		31
Freshwater fishes nei	Tonnes - live weight	TLW	0	...	0	...	0	...
Giant river prawn	Tonnes - live weight	TLW	0	...	0	...	0	...
Mozambique tilapia	Tonnes - live weight	TLW	1100		1821.6		1682
North African catfish	Tonnes - live weight	TLW	474		900		631
Rainbow trout	Tonnes - live weight	TLW	87		56		35
Redbreast tilapia	Tonnes - live weight	TLW	768		2592.96		1703
Tilapia shiranus	Tonnes - live weight	TLW	1880		5311.04		4856
Tilapias nei	Tonnes - live weight	TLW	570		1491.2		1010
[Wallago spp]	Tonnes - live weight	TLW	0		0		0	...
[Hypsibarbus spp]	Tonnes - live weight	TLW	103.44		88.66		57.35
[Puntioplites bulu]	Tonnes - live weight	TLW	0	...	0	...	0.37
[Pomadasys spp]	Tonnes - live weight	TLW	0	...	0	...	3.5
Abalones nei	Tonnes - live weight	TLW	0	...	0	...	24.74
American bull frog	Tonnes - live weight	TLW	500	E	500	E	0	...
Asian redtail catfish	Tonnes - live weight	TLW	2174.3		1828.31		1337.68
Asian swamp eel	Tonnes - live weight	TLW	0	...	0	...	0.61
Banana prawn	Tonnes - live weight	TLW	0	...	0	...	0	...
Banana prawn	Tonnes - live weight	TLW	0	...	0	...	0	...
Barcoo grunter	Tonnes - live weight	TLW	38.2		9.83		54.39
[truncated: 1,811 more rows]
[truncated: 14 more columns]

## Sheet: Environmental Data
POORE & NEMECEK DATA:
(ref. 31)		Impact / kg Food Balance Sheet functional unit (ex. waste)
	Food and Waste ('000 t, 2009-11 avg.)		Land Use (m2)				GHG (kg CO2eq, IPCC 2013)											Acid.(kg SO2eq)	Eutr. (kg PO43-eq)				Freshwater (L)				Str-Wt WU (L eq)		Food, Waste and Non-Food ('000 t, 2009-11 avg.)	Impact / kg Food Balance Sheet functional unit (ex. waste and non-food allocations)
Product		gap to align references	TOTAL LAND	Arable	Fallow	Perm Past	Product	gap to align references		TOTAL GHG	LUC	Feed	Farm	Processing	Transport	Packging	Retail	Total	Product	gap to align references		Total	Product	gap to align references		Total	Total			Land Use (m2)			Freshwater (L)
Wheat & Rye (Bread)	482152		3.482	2.55	0.932	0	Wheat & Rye (Bread)			1.441	0.1	0	0.847	0.217	0.129	0.09	0.058	0.01209	Wheat & Rye (Bread)			0.00706	Wheat & Rye (Bread)			567	28918		502601	2.547	0.948	0	568
Maize (Meal)	194554		1.628	1.171	0.457	0	Maize (Meal)			0.988	0.315	0	0.475	0.052	0.06	0.06	0.026	0.00673	Maize (Meal)			0.00226	Maize (Meal)			120	6007		372539	1.164	0.455	0	120
Barley (Beer)	206523		0.94	0.674	0.266	0	Barley (Beer)			1.109	0.009	0	0.176	0.128	0.035	0.497	0.264	0.00612	Barley (Beer)			0.00211	Barley (Beer)			15	604		206828	0.589	0.231	0	14
Oatmeal	4463		4.766	3.414	1.352	0	Oatmeal			1.575	0.001	0	1.37	0.042	0.067	0.066	0.029	0.00697	Oatmeal			0.00705	Oatmeal			302	11774		4485	3.402	1.349	0	299
Rice	397780		2.401	2.093	0.308	0	Rice			3.839	-0.022	0	3.553	0.065	0.096	0.084	0.063	0.02357	Rice			0.02972	Rice			1962	43275		413660	2.07	0.303	0	1963
Potatoes	332343		0.643	0.498	0.145	0	Potatoes			0.37	-0.001	0	0.193	0	0.094	0.045	0.039	0.00323	Potatoes			0.00255	Potatoes			43	2027		340906	0.497	0.144	0	43
Cassava	173814		1.254	0.934	0.32	0	Cassava			0.987	0.589	0	0.22	0	0.094	0.045	0.039	0.00298	Cassava			0.00056	Cassava			0	0		213351	0.933	0.322	0	0
Cane Sugar	141702		1.594	1.213	0.381	0	Cane Sugar			2.672	1.247	0	0.485	0.037	0.784	0.083	0.036	0.01537	Cane Sugar			0.0136	Cane Sugar			492	13096		199238	1.314	0.412	0	599
Beet Sugar	34038		1.433	1.159	0.274	0	Beet Sugar			1.536	0	0	0.536	0.242	0.629	0.09	0.039	0.01076	Beet Sugar			0.00437	Beet Sugar			170	7413		66972	1.377	0.324	0	199
Other Pulses	42765		13.62	9.851	3.769	0	Other Pulses			1.61	0.033	0	1.089	0	0.096	0.353	0.039	0.01913	Other Pulses			0.01501	Other Pulses			364	18670		43390	9.838	3.702	0	364
Peas	6026		6.738	5.354	1.384	0	Peas			0.896	0	0	0.717	0	0.095	0.045	0.039	0.00759	Peas			0.00683	Peas			353	24856		6080	5.337	1.38	0	342
Nuts	15296		5.08	4.681	0.399	0	Nuts			0.278	-2.052	0	2.126	0.032	0.067	0.078	0.027	0.01904	Nuts			0.0088	Nuts			1914	106382		15383	4.628	0.394	0	1927
Groundnuts	11827		6.971	5.802	1.169	0	Groundnuts			2.497	0.439	0	1.425	0.372	0.12	0.099	0.042	0.01792	Groundnuts			0.01117	Groundnuts			1431	48147		12743	5.784	1.167	0	1429
Soymilk	33318		0.592	0.464	0.128	0	Soymilk			0.914	0.18	0	0.093	0.163	0.11	0.098	0.27	0.0025	Soymilk			0.00097	Soymilk			26	894		33318	0.452	0.124	0	25
Tofu	11853		3.154	2.473	0.681	0	Tofu			2.871	0.958	0	0.495	0.794	0.177	0.177	0.27	0.00625	Tofu			0.00553	Tofu			139	4785		11853	2.455	0.676	0	138
Soybean Oil	24148		10.174	7.815	2.359	0	Soybean Oil			6.117	3.096	0	1.519	0.311	0.299	0.849	0.043	0.0157	Soybean Oil			0.01123	Soybean Oil			418	15039		39187	7.791	2.367	0	412
Palm Oil	16691		2.438	2.259	0.179	0	Palm Oil			7.605	3.096	0	2.107	1.264	0.208	0.886	0.044	0.01832	Palm Oil			0.01089	Palm Oil			7	37		47221	2.261	0.581	0	7
Sunflower Oil	9554		17.194	13.581	3.613	0	Sunflower Oil			3.607	0.133	0	2.148	0.229	0.201	0.853	0.043	0.02735	Sunflower Oil			0.05061	Sunflower Oil			943	34064		12556	13.515	3.637	0	963
Rapeseed Oil	10311		10.548	8.458	2.09	0	Rapeseed Oil			3.828	0.212	0	2.343	0.193	0.19	0.844	0.046	0.0288	Rapeseed Oil			0.01939	Rapeseed Oil			234	10412		22190	8.529	2.133	0	227
Olive Oil	2997		28.302	27.213	1.089	0	Olive Oil			5.944	-0.377	0	4.272	0.66	0.482	0.861	0.046	0.04108	Olive Oil			0.04024	Olive Oil			2322	192719		3264	27.382	1.095	0	2304
Tomatoes	148957		0.51	0.328	0.182	0	Tomatoes			1.427	0.372	0	0.704	0.012	0.177	0.145	0.017	0.01143	Tomatoes			0.00481	Tomatoes			235	4013		149033	0.329	0.18	0	235
Onions & Leeks	77927		0.285	0.219	0.066	0	Onions & Leeks			0.395	0.005	0	0.211	0	0.095	0.045	0.039	0.00304	Onions & Leeks			0.0023	Onions & Leeks			11	746		77942	0.221	0.066	0	11
Root Vegetables	35154		0.263	0.231	0.032	0	Root Vegetables			0.365	0.013	0	0.154	0	0.114	0.045	0.039	0.00253	Root Vegetables			0.00132	Root Vegetables			23	776		35170	0.231	0.032	0	23
Brassicas	77045		0.452	0.303	0.149	0	Brassicas			0.437	0.002	0	0.278	0	0.095	0.045	0.017	0.00686	Brassicas			0.00414	Brassicas			97	6878		77079	0.305	0.15	0	98
Other Vegetables	654375		0.31	0.223	0.087	0	Other Vegetables			0.455	0.001	0	0.174	0.06	0.164	0.041	0.015	0.00531	Other Vegetables			0.00186	Other Vegetables			83	3958		654664	0.223	0.087	0	82
Citrus Fruit	127923		0.675	0.637	0.038	0	Citrus Fruit			0.317	-0.146	0	0.307	0	0.094	0.045	0.017	0.00306	Citrus Fruit			0.00157	Citrus Fruit			65	3678		128230	0.639	0.038	0	65
Bananas	128971		1.23	1.23	0	0	Bananas			0.678	-0.025	0	0.266	0.059	0.292	0.065	0.021	0.00469	Bananas			0.00225	Bananas			86	491		129311	1.246	0	0	87
Apples	75781		0.493	0.465	0.028	0	Apples			0.357	-0.029	0	0.225	0.004	0.096	0.044	0.017	0.00291	Apples			0.00115	Apples			140	10007		75811	0.466	0.029	0	138
Berries & Grapes	67079		1.64	0.741	0.899	0	Berries & Grapes			1.214	0.025	0	0.722	0	0.238	0.212	0.017	0.00989	Berries & Grapes			0.00531	Berries & Grapes			292	15180		68024	0.742	0.908	0	295
Wine	26013		1.553	1.553	0	0	Wine			1.585	-0.061	0	0.626	0.139	0.093	0.749	0.039	0.01128	Wine			0.00402	Wine			68	1003		27499	1.553	0	0	68
Other Fruit	210650		0.61	0.465	0.145	0	Other Fruit			0.75	0.126	0	0.369	0.015	0.182	0.042	0.016	0.00438	Other Fruit			0.00179	Other Fruit			119	7771		211197	0.46	0.144	0	120
Coffee	7778		11.721	10.683	1.038	0	Coffee			16.477	3.688	0	10.386	0.592	0.13	1.63	0.051	0.04608	Coffee			0.0602	Coffee			14	182		7812	10.372	8.47	0	14
Dark Chocolate	4416		23.693	18.634	5.059	0	Dark Chocolate			18.681	14.308	0	3.706	0.185	0.061	0.4	0.021	0.01659	Dark Chocolate			0.03061	Dark Chocolate			209	1097		4738	18.556	5.03	0	190
Bovine Meat (beef herd)	40571		193.666	20.507	5.067	168.092	Bovine Meat (beef herd)			59.57	16.278	1.878	39.388	1.269	0.346	0.247	0.164	0.18929	Bovine Meat (beef herd)			0.17747	Bovine Meat (beef herd)			871	21163		40654	21.677	5.256	173.919	942
Bovine Meat (dairy herd)	31425		25.728	10.096	1.965	13.667	Bovine Meat (dairy herd)			21.085	0.906	2.508	15.689	1.108	0.424	0.268	0.182	0.20946	Bovine Meat (dairy herd)			0.20883	Bovine Meat (dairy herd)			1650	75339		31489	10.744	2.076	14.938	1779
Lamb & Mutton	14195		223.306	9.292	1.666	212.348	Lamb & Mutton			24.415	0.468	2.37	19.508	1.111	0.49	0.251	0.217	0.08726	Lamb & Mutton			0.05965	Lamb & Mutton			1082	85193		14329	16.483	2.902	347.984	1575
Pig Meat	112892		10.156	7.882	2.23	0.044	Pig Meat			7.282	1.535	2.94	1.694	0.284	0.343	0.296	0.19	0.08265	Pig Meat			0.04416	Pig Meat			1073	40028		113229	8.232	2.331	0.033	1122
Poultry Meat	96439		7.49	5.66	1.83	0	Poultry Meat			6.092	2.54	1.775	0.672	0.44	0.276	0.212	0.177	0.06439	Poultry Meat			0.02957	Poultry Meat			402	8828		97430	5.753	1.845	0	409
Milk	470267		8.004	1.327	0.402	6.275	Milk			2.781	0.495	0.236	1.458	0.149	0.09	0.097	0.256	0.01766	Milk			0.00934	Milk			533	16951		482310	1.318	0.398	6.382	520
Cheese	21191		80.642	12.104	3.658	64.88	Cheese			21.24	4.455	2.346	13.059	0.738	0.138	0.172	0.332	0.14894	Cheese			0.08875	Cheese			4735	155464		21733	11.933	3.584	56.197	4646
Eggs	63489		6.049	4.652	1.397	0	Eggs			4.507	0.709	2.2	1.317	0	0.084	0.161	0.036	0.05182	Eggs			0.02102	Eggs			556	17315		64219	4.658	1.403	0	558
Fish (farmed)	45223		3.378	2.67	0.708	0	Fish (farmed)			5.183	0.534	0.819	3.598	0.02	0.111	0.061	0.04	0.025	Fish (farmed)			0.09207	Fish (farmed)			1315	13691		46744	2.694	0.711	0	1361
Crustaceans (farmed)	10633		1.429	1.197	0.232	0	Crustaceans (farmed)			11.854	0.206	2.51	8.379	0	0.206	0.334	0.219	0.05977	Crustaceans (farmed)			0.09787	Crustaceans (farmed)			1394	50685		10657	1.184	0.231	0	1416
			0							0
Cereals & Oilcrops Misc.	97562		2.961	2.162	0.799	0	Cereals & Oilcrops Misc.			1.313	0.161	0	0.744	0.169	0.109	0.081	0.049	0.01052	Cereals & Oilcrops Misc.			0.00569	Cereals & Oilcrops Misc.			438	22262		121607	2.158	0.809	0	439
Oils Misc.	13404		10.114	8.241	1.873	0	Oils Misc.			5.752	2.022	0	2.03	0.546	0.251	0.859	0.044	0.02145	Oils Misc.			0.01973	Oils Misc.			449	21573		22401	8.242	1.992	0	448
Sweeteners & Honey	21564		0	0	0	0	Sweeteners & Honey			0.97	0	0	0	0.139	0.706	0.087	0.038	0.00746	Sweeteners & Honey			0.00218	Sweeteners & Honey			0	0		27425	0	0	0	0
Stimulants & Spices Misc.	13269		12.351	10.019	2.332	0	Stimulants & Spices Misc.			12.124	6.007	0	4.938	0.259	0.143	0.747	0.03	0.02419	Stimulants & Spices Misc.			0.03204	Stimulants & Spices Misc.			172	5486		13585	9.89	4.803	0	166
Animal Fats	10599		8.928	6.858	2.046	0.024	Animal Fats			6.733	1.998	2.403	1.223	0.356	0.312	0.257	0.184	0.07424	Animal Fats			0.03744	Animal Fats			764	25654		21053	7.09	2.107	0.018	794
Buffalo	6618		120.364	15.963	3.713	100.688	Buffalo			42.773	9.569	2.153	29.044	1.199	0.38	0.256	0.172	0.19809	Buffalo			0.19116	Buffalo			1211	44810		6633	16.905	3.868	104.526	1307
Butter, Cream & Ghee	12066		8.004	1.327	0.402	6.275	Butter, Cream & Ghee			2.781	0.495	0.236	1.458	0.149	0.09	0.097	0.256	0.01766	Butter, Cream & Ghee			0.00934	Butter, Cream & Ghee			533	16951		12194	1.318	0.398	6.382	520
			0							0
Fish & Crustaceans (capture)	72347		0	0	0	0	Fish & Crustaceans (capture)			2.827	0	0	2.443	0.014	0.138	0.14	0.092	0.04108	Fish & Crustaceans (capture)			0.00504	Fish & Crustaceans (capture)			4	4		74183	0	0	0	4
Aquatic Plants	12385		0	0	0	0	Aquatic Plants			0	0	0	0	0	0	0	0	0	Aquatic Plants			0	Aquatic Plants			0	0		19793	0	0	0	0
Food Total (M ha; Gg; km3)				969.392	273.405	1533.65					2.37947e+06	1.09839e+06	7.46334e+06	604298	801404	626871	394203	89032				64645.1				2239.24	74309			1095.99	319.953	1760.18
FAOSTAT Pasture Area Difference (M ha)						1360.75																										1561.75
FAOSTAT Savanna Burning (Gg CH4, N2O)											294244
EDGAR Forest and Grassland Burning (Gg SO2, NH3, NOx)																		3368				643
Adjusted Total		4137.2			1.36622e+07											92400	65288.1													4737.87	2427.13
Note: See ref. 129 for definitions of Food Balance Sheet functional units; table S2 for definitions of indicators; ref. 4 for FAOSTAT data; ref. 77 for EDGAR
	Resampled, Randomized Data																																													Data Without Resampling or Randomization (original study data, after harmonizing methodology)
	Land Use (m2/FU)							GHG Emissions (kg CO2eq/FU, IPCC 2013 incl. CC feedbacks)						GHG Emissions (kg CO2eq/FU, IPCC 2007)						Acidifying Emissions (g SO2eq/FU, CML2 Baseline)							Eutrophying Emissions (g PO43-eq/FU, CML2 Baseline)							Freshwater Withdrawals (L/FU)						Stress-Weighted Water Use (L/FU)						Land Use (m2/FU)		GHG (kg CO2eq/FU, IPCC 2013 incl. CC feedbacks)
Product	5th pctl	10th pctl	Mean	Median	90th pctl	95th pctl	Product	5th pctl	10th pctl	Mean	Median	90th pctl	95th pctl	5th pctl	10th pctl	Mean	Median	90th pctl	95th pctl	5th pctl	10th pctl	Mean	Median	90th pctl	95th pctl	Product	5th pctl	10th pctl	Mean	Median	90th pctl	95th pctl	Product	5th pctl	10th pctl	Mean	Median	90th pctl	95th pctl	5th pctl	10th pctl	Mean	Median	90th pctl	95th pctl	Min	Max	Min	Max
Wheat & Rye (Bread)	1	1.1	3.9	2.7	7.9	10	Wheat & Rye (Bread)	0.7	0.8	1.6	1.3	2.3	3.1	0.7	0.8	1.6	1.3	2.4	3.1	5.9	6.7	13.4	13.3	20.2	25	Wheat & Rye (Bread)	1	2.3	7.2	5.4	13.4	18.2	Wheat & Rye (Bread)	2	2	648	419	1081	3369	3	5	33386	12822	54986	225768	0.4	36.5	0.4	56
Maize (Meal)	1	1.1	2.9	1.8	5.7	9	Maize (Meal)	0.7	0.7	1.7	1.2	2.3	3.5	0.7	0.7	1.7	1.2	2.3	3.5	5.6	5.9	11.7	10.2	20.9	22.8	Maize (Meal)	1.2	1.3	4	2.4	8.1	12.6	Maize (Meal)	0	0	216	44	531	598	0	0	10863	350	24375	28215	0.5	28.9	0.5	72.3
Barley (Beer)	0.2	0.3	1.1	0.9	2.4	2.9	Barley (Beer)	0.6	0.7	1.2	1.2	1.6	1.8	0.6	0.7	1.2	1.2	1.6	1.8	5.2	5.4	6.6	6.1	7.5	8.2	Barley (Beer)	1.1	1.2	2.3	1.8	3.8	4.8	Barley (Beer)	6	7	17	7	11	48	8	10	696	27	291	1621	0.2	3.8	0.4	2.6
Oatmeal	2.6	2.9	7.6	7.7	12.9	14	Oatmeal	0.8	0.9	2.5	2.6	4.1	4.3	0.8	0.9	2.5	2.6	4.1	4.3	6.2	7.5	10.7	9.6	14.8	17.4	Oatmeal	5.8	6.7	11.2	10.1	16.3	24.3	Oatmeal	0	0	482	670	804	850	0	0	18786	24456	29352	31015	2.6	12.4	0.8	4.3
Rice	1	1.1	2.8	2.2	6.2	7.2	Rice	1.2	1.5	4.5	3.7	8.8	10.3	1.1	1.3	3.8	3.1	7.4	8.5	8.8	9.8	27.2	18.6	62.8	75	Rice	2.9	3.4	35.1	9.3	135.8	156	Rice	0	0	2248	1575	3936	10574	0	2	49576	4626	115317	191274	1	8.1	1.1	14.4
Potatoes	0.4	0.4	0.9	0.8	1.4	1.7	Potatoes	0.1	0.2	0.5	0.5	0.6	0.7	0.1	0.2	0.5	0.5	0.6	0.7	2.3	2.6	3.9	3.6	5.3	6.9	Potatoes	0.6	0.6	3.5	4.4	6.1	6.2	Potatoes	0	1	59	3	133	236	0	8	2754	78	8910	8978	0.2	4	0.1	1.6
Cassava	0.7	0.8	1.8	1.3	3.2	3.3	Cassava	0.3	0.4	1.3	1.1	2.1	2.2	0.3	0.3	1.3	1	2.1	2.2	2.6	2.7	3.4	3.2	4.8	5.1	Cassava	0.5	0.5	0.7	0.7	1	1	Cassava	0	0	0	0	0	0	0	0	0	0	0	0	0.3	9.3	0.2	36.2
Cane Sugar	1.1	1.2	2	1.8	3.1	3.5	Cane Sugar	0.6	0.9	3.2	3.2	5.1	5.6	0.6	0.9	3.2	3.2	5.1	5.6	5.4	7.9	18	18	28.1	30.8	Cane Sugar	3.3	4	16.9	11.2	40.9	42.2	Cane Sugar	7	8	620	8	2520	3567	14	15	16439	15	34108	34891	0.8	34.8	0.6	47.6
Beet Sugar	1.1	1.2	1.8	1.5	3.1	3.3	Beet Sugar	1	1.2	1.8	1.8	2.4	2.6	1	1.2	1.8	1.8	2.4	2.7	4.4	4.4	12.6	12.4	18.3	20.6	Beet Sugar	2.1	2.1	5.4	4.3	14.1	16.9	Beet Sugar	10	12	218	12	506	1656	12	15	9493	115	22816	76242	0.7	4.5	0.9	3.5
Other Pulses	4.1	9.9	15.6	12.2	41.3	41.9	Other Pulses	0.9	1	1.8	1.4	3.8	4	0.9	1	1.8	1.4	3.7	4	5.7	10.9	22.1	19	33.8	36.7	Other Pulses	1.6	1.6	17.1	13.8	46.6	50.2	Other Pulses	0	0	436	0	1250	2201	0	0	22477	0	45615	106154	1	41.7	0.7	5.3
Peas	2.3	2.8	7.5	6.7	14.2	20.5	Peas	0.5	0.6	1	0.8	1.7	1.9	0.5	0.6	1	0.8	1.7	1.9	3.2	3.6	8.5	10.3	10.9	11.1	Peas	0.7	0.8	7.5	1.7	33.6	33.7	Peas	0	0	397	0	3100	3584	0	0	27948	0	228332	263997	1.8	21.9	0.4	2.3
Nuts	4.2	4.5	13	8.7	26.6	26.6	Nuts	-4	-3.7	0.4	-1.3	3.8	10.8	-4	-3.7	0.4	-1.3	3.8	10.2	19.1	20.6	45.2	35	67	95.9	Nuts	6.6	8	19.2	14.5	40	47.2	Nuts	0	0	4134	1823	9107	11384	0	0	229890	129364	646135	807659	3.8	46	-8.1	23.7
Groundnuts	4.2	4.7	9.1	7.9	15.4	15.4	Groundnuts	1.4	1.6	3.2	3.3	5.8	6.2	1.4	1.6	3.2	3.3	5.8	6.1	10.1	10.4	22.6	16.4	55.7	56.8	Groundnuts	5.7	5.8	14.1	17.1	19.7	21	Groundnuts	54	694	1852	900	6525	6525	2377	2435	61798	44352	195135	195135	4.2	15.4	1.3	6.2
Soymilk	0.3	0.3	0.7	0.6	0.9	1.1	Soymilk	0.5	0.6	1	0.9	1.5	1.7	0.5	0.6	1	0.9	1.5	1.7	2.1	2.2	2.6	2.5	3.1	3.3	Soymilk	0.5	0.5	1.1	1.2	1.6	1.6	Soymilk	1	1	28	1	146	159	2	2	956	6	5301	5769	0.3	1.7	0.7	1.9
Tofu	1.6	1.8	3.5	3.4	4.9	5.9	Tofu	1.4	1.6	3.2	2.6	5.6	7.3	1.4	1.6	3.1	2.6	5.5	7.2	5	5.1	6.7	6	9	9.9	Tofu	2.9	2.9	6.2	6.6	9.1	10.3	Tofu	6	6	149	7	778	864	12	12	5113	32	28227	31484	1.5	9	1.7	8.1
Soybean Oil	4.8	5.3	10.5	9.6	14.6	17.5	Soybean Oil	2.2	2.4	6.3	3.9	13.4	18.8	2.2	2.4	6.2	3.8	12.8	18.6	11.2	11.6	15.7	15	20.4	23	Soybean Oil	2.6	2.6	11.7	14.4	20.2	20.9	Soybean Oil	2	2	415	2	2245	2487	3	3	14888	8	81881	90941	4.4	135.1	2.2	21.3
Palm Oil	1.4	1.7	2.4	2.4	3	3.3	Palm Oil	2.8	3.6	7.3	7.2	12	13.1	2.4	3.4	7.2	7	12	13	7.5	14.6	17.5	17.7	22.1	22.9	Palm Oil	2	5.2	10.7	10.3	17.1	17.1	Palm Oil	6	6	6	6	6	7	4	4	36	35	67	67	1.4	4.7	-0.3	14.2
Sunflower Oil	7.5	8.4	17.7	16.3	27	29.7	Sunflower Oil	2.2	2.5	3.6	3.5	4.6	4.9	2.2	2.4	3.6	3.5	4.6	4.9	10.4	10.8	28	19.3	61.2	67.2	Sunflower Oil	10.1	11.7	50.7	18.9	175.7	175.7	Sunflower Oil	3	3	1008	10	3841	4037	2	6	36369	237	158308	178519	6.3	70	2.1	7.7
Rapeseed Oil	5	5.2	10.6	9.4	19	21	Rapeseed Oil	2.2	2.5	3.8	3.5	4.6	7.2	2.2	2.5	3.8	3.5	4.7	7.5	14.7	15.1	28.5	23.2	49.5	61.1	Rapeseed Oil	6.4	7.2	19.2	16.4	35.5	55.7	Rapeseed Oil	1	1	238	1	764	778	2	3	10594	14	34755	35400	4.7	64	2	13.6
Olive Oil	7.9	7.9	26.3	17.3	36.3	36.3	Olive Oil	2.1	2.9	5.4	5.1	7.6	10.8	2.1	2.9	5.3	5	7.7	10.7	18.8	27.5	37.6	33.9	57.9	62	Olive Oil	5.8	17.1	37.3	39.1	56.3	61.2	Olive Oil	9	9	2142	318	6908	6908	130	130	177480	24396	621152	621152	5.8	233.3	1.9	20.3
Tomatoes	0.1	0.1	0.8	0.2	0.9	5.6	Tomatoes	0.4	0.4	2.1	0.7	6	12.6	0.4	0.4	2	0.7	5.2	12.3	2.9	3.2	17.2	5.2	68	83.4	Tomatoes	0.6	0.8	7.5	1.9	32.1	39.5	Tomatoes	33	48	370	77	1334	1994	270	385	5336	4481	8959	11842	0	13.8	0.2	29
Onions & Leeks	0.1	0.1	0.4	0.3	0.6	0.6	Onions & Leeks	0.3	0.3	0.5	0.4	0.8	0.8	0.3	0.3	0.5	0.4	0.8	0.8	2.7	2.8	3.6	3.3	4.9	5	Onions & Leeks	1	1.5	3.2	1.6	7.5	7.5	Onions & Leeks	1	1	14	2	72	76	48	48	932	57	5007	5222	0.1	1.4	0.2	0.9
Root Vegetables	0.2	0.2	0.3	0.3	0.3	0.5	Root Vegetables	0.2	0.2	0.4	0.4	0.6	0.6	0.2	0.2	0.4	0.4	0.6	0.6	2.2	2.4	2.9	2.9	3.3	3.4	Root Vegetables	0.5	0.5	1.6	1	2.5	9.3	Root Vegetables	0	0	28	10	92	93	0	0	929	38	6785	6826	0.2	2.4	0.2	1.5
Brassicas	0.2	0.2	0.6	0.3	0.8	2.3	Brassicas	0.2	0.2	0.5	0.4	1	1.2	0.2	0.2	0.5	0.4	1	1.2	3.9	4.5	8.2	8.8	10.8	11.3	Brassicas	1.2	1.6	5	5.7	7.8	8.1	Brassicas	0	0	119	55	253	642	0	0	8455	2483	19799	60921	0.1	4	0.2	2.4
Other Vegetables	0.2	0.2	0.4	0.2	0.8	1.1	Other Vegetables	0.2	0.2	0.5	0.4	1	1.1	0.2	0.2	0.5	0.4	1	1.1	2.6	2.9	6.4	3.7	6.6	9.7	Other Vegetables	0.9	1.1	2.3	1.8	2.5	4.9	Other Vegetables	56	56	103	81	168	360	900	2568	4911	2940	11098	14549	0	3.7	0.1	12.3
Citrus Fruit	0.3	0.4	0.9	0.7	1.8	1.8	Citrus Fruit	0	0.1	0.4	0.3	0.6	0.7	0	0.1	0.4	0.3	0.6	0.7	2.2	2.6	4	3.8	6	6.2	Citrus Fruit	0.3	0.3	2.2	1.7	6.5	6.5	Citrus Fruit	0	0	83	37	185	245	0	0	4663	1346	17561	21647	0.3	1.8	0	2.7
Bananas	0.2	0.3	1.9	1.4	3	9.4	Bananas	0.6	0.6	0.9	0.8	1.2	1.3	0.6	0.6	0.9	0.8	1.2	1.3	4.1	4.5	6.4	6.1	8.6	10	Bananas	1.5	1.7	3.3	2.1	5.8	6.4	Bananas	0	0	115	1	320	376	0	1	662	31	1480	4676	0.2	17.6	0.5	1.6
Apples	0.3	0.3	0.6	0.5	1	1	Apples	0.3	0.3	0.4	0.4	0.6	0.6	0.3	0.3	0.4	0.4	0.6	0.6	1.8	2.1	3.5	4	4.5	4.6	Apples	0.4	0.5	1.5	2	2	2.1	Apples	0	1	180	115	585	585	0	26	12949	1025	52972	52972	0.2	1.5	0.2	1.2
Berries & Grapes	0.2	0.3	2.4	2.6	6.9	6.9	Berries & Grapes	0.6	0.8	1.5	1.4	2.7	2.9	0.7	0.8	1.5	1.4	2.7	2.9	4.1	4.8	12.3	6.9	38.7	39.4	Berries & Grapes	0.6	0.7	6.1	1	17.4	17.4	Berries & Grapes	134	134	420	404	1027	1027	325	7867	21162	16245	43005	43007	0.2	6.9	0.4	8.4
Wine	0.9	0.9	1.8	1.6	2.8	3.5	Wine	0.7	0.9	1.8	1.6	2.7	4.7	0.7	0.8	1.8	1.6	2.7	4.7	8.8	9	12.8	10.9	23.9	32	Wine	0.5	2.2	4.6	3.8	10.3	12.4	Wine	2	2	79	5	328	349	7	29	1149	60	1739	1865	1	4.5	1	4.7
Other Fruit	0.2	0.2	0.9	0.9	1.4	1.9	Other Fruit	0.3	0.4	1.1	0.7	2.9	3	0.3	0.3	1.1	0.7	2.9	2.9	3.2	3.6	5.8	5.4	8.1	9	Other Fruit	0.8	1	2.4	2.1	4.2	5.2	Other Fruit	0	0	154	4	701	798	0	0	9533	5	19158	76052	0.2	6.9	0	4.9
Coffee	8.3	8.4	21.6	11.9	40.3	40.7	Coffee	4.4	5.2	28.5	8.2	84.9	85.7	4.5	5.2	27.7	8.2	84	84.8	52.1	52.7	83.1	87.2	105.7	106.4	Coffee	40.6	41.1	110.5	49.9	270.3	272.2	Coffee	10	10	26	33	38	39	8	8	337	341	813	819	8.4	230.1	4.7	84.6
Dark Chocolate	21.6	34.7	69	53.8	123.3	144.7	Dark Chocolate	-4	-0.1	46.7	5	134.7	257.5	-3.6	-0.1	46.3	5	132.8	252.4	6	6.4	46.3	29	123	167.1	Dark Chocolate	3.5	4.5	87.1	67.3	237.5	238.1	Dark Chocolate	7	7	541	25	68	265	9	73	2879	220	1623	5914	20.4	159	-3.9	257.9
Bovine Meat (beef herd)	70.4	82.8	326.2	170.4	735.1	910.1	Bovine Meat (beef herd)	37.6	40.4	99.5	60.4	209.9	269.2	30.8	33	85.2	51.7	180	242	59.8	76.1	318.8	270.9	656.9	683.5	Bovine Meat (beef herd)	101.8	113.4	301.4	320.7	412.8	657.9	Bovine Meat (beef herd)	216	269	1451	740	2586	5241	205	242	34733	441	89872	190796	49	1971.9	35.1	432
Bovine Meat (dairy herd)	12.3	14.4	43.2	25.9	64.1	106.4	Bovine Meat (dairy herd)	14.9	17.9	33.3	34.1	50.9	56.7	12.8	15.8	28.8	28.9	45	49.9	165.2	219	343.6	289.1	497.2	1099.2	Bovine Meat (dairy herd)	79.8	81.4	365.3	140.9	1515.7	2509.4	Bovine Meat (dairy herd)	188	192	2714	2614	5799	8744	42175	46309	119805	122177	181963	214221	10.7	353.4	9.6	73.9
Lamb & Mutton	47.9	60.1	369.8	127.4	442.3	724.7	Lamb & Mutton	23.7	24.5	39.7	40.6	54.4	60.2	20.5	21.3	32.7	33	43.2	50.5	79.2	81.8	139	135.2	149.8	273.6	Lamb & Mutton	22	24.6	97.1	101.9	128.7	133.4	Lamb & Mutton	88	98	1803	461	7133	7826	259	259	141925	259	540906	595278	19.3	10310.1	21.8	72.1
Pig Meat	7.4	7.8	17.4	13.4	31.1	34.1	Pig Meat	6.9	7.4	12.3	10.6	22.3	23.8	6.6	7	11.5	9.8	21.4	23	63.2	69	142.7	114.8	434.1	469	Pig Meat	29.5	31.6	76.4	53.5	219.7	237.6	Pig Meat	83	88	1796	1810	3315	3556	51	54	66867	54243	134395	152330	7.4	286.7	6.6	27.6
Poultry Meat	6.5	6.7	12.2	11	16	20.4	Poultry Meat	4	4.2	9.9	7.5	20.1	20.8	3.8	4.1	9.8	7.8	19.9	20.7	39.9	43.1	102.4	64.7	192.8	197.1	Poultry Meat	22.7	25	48.7	34.5	101.5	101.5	Poultry Meat	19	19	660	370	1662	1694	21	21	14178	334	49727	66045	6.4	61.8	4	47.7
Milk	0.8	1.1	9	2.1	9.3	32.2	Milk	1.5	1.7	3.2	2.7	4.8	7	1.3	1.5	2.8	2.3	4.5	7.1	6.6	8	20	20.6	31.8	35.2	Milk	2.9	3	10.7	10.7	18.6	21.2	Milk	19	19	628	197	2593	2664	201	208	19786	9776	79193	81421	0.7	242.1	1.3	14.6
Cheese	7.9	9.6	87.8	20.2	239.2	323.5	Cheese	10.2	10.9	23.9	18.6	39.3	58.8	8.5	9.4	21.4	16.2	36.6	57.4	45.6	57.6	165.5	173	267.2	304.8	Cheese	26.3	29.5	98.4	99.5	167.9	192.3	Cheese	158	178	5605	1559	23449	25756	1738	1930	180851	80463	718942	790842	6.2	2111.5	9	150.5
Eggs	4.3	4.4	6.3	5.7	8.8	8.8	Eggs	2.9	2.9	4.7	4.2	8.4	8.5	2.8	2.9	4.6	4.2	8.3	8.5	20.3	21.4	53.7	54.2	78.1	78.3	Eggs	12	14.3	21.8	21.3	31.6	33.6	Eggs	139	140	578	633	965	1033	410	413	17983	18621	36532	38759	3.7	24.1	2.6	8.4
Fish (farmed)	0.3	0.8	8.4	5.6	10.5	26.3	Fish (farmed)	5.4	5.7	13.6	7.9	26.5	32.6	5.4	5.6	12.5	7.6	25	30.7	34.7	34.8	65.9	40.2	108.8	193.2	Fish (farmed)	58.3	70.8	235.1	243.6	365.7	420.9	Fish (farmed)	604	1117	3691	1581	10473	12190	5511	5601	41572	8483	122598	133853	0.3	173.6	5.2	87.8
Crustaceans (farmed)	0.6	0.6	3	0.8	5.2	5.2	Crustaceans (farmed)	7.4	8	26.9	14.7	52.1	115.1	7.4	8	24	14.7	46.9	96.6	49	57.6	133.1	107.1	307.2	393.5	Crustaceans (farmed)	61.9	70.9	227.2	141.3	703.8	900.4	Crustaceans (farmed)	654	663	3515	1208	4388	28905	22998	23508	127259	48738	134117	984747	0.1	93.5	8.3	99
[truncated: 8 more columns]

## Sheet: References
REFERENCES
1	R. L. Naylor, R. W. Hardy, A. H. Buschmann, S. R. Bush, L. Cao, D. H. Klinger, D. C. Little, J. Lubchenco, S. E. Shumway, M. Troell, A 20-year retrospective review of global aquaculture. Nature 591, 551–563 (2021).
2	A. G. J. Tacon, M. R. Hasan, M. Metian, Demand and Supply of Feed Ingredients for Farmed Fish and Crustaceans (Food and Agriculture Organization of the United Nations, Rome, 2011)FAO fisheries and aquaculture technical paper.
3	Seafood Watch Consulting Researchers, Tilapia (2018). https://www.seafoodwatch.org/globalassets/sfw-data-blocks/reports/T/MBA_SeafoodWatch_TilapiaChinaReport.pdf.
4	Seafood Watch Consulting Researchers, Giant Tiger Prawn and White Shrimp (2021). https://www.seafoodwatch.org/globalassets/sfw-data-blocks/reports/S/MBA_SeafoodWatch_Shrimp_Malaysia.pdf.
5	Seafood Watch Consulting Researchers, Channel Catfish (2017). https://www.seafoodwatch.org/globalassets/sfw-data-blocks/reports/C/MBA_SeafoodWatch_ChannelCatfish_ChinaPonds_Report.pdf.
6	Seafood Watch Consulting Researchers, Gilthead Seabream, European Seabass and Meagre (2020). https://www.seafoodwatch.org/globalassets/sfw-data-blocks/reports/s/mba_seafoodwatch_seabream_seabass_meagre_report.pdf.
7	Aquaculture Stewardship Council, Aquaculture Stewardship Council Salmon Standard (2017). https://www.seafoodwatch.org/globalassets/sfw/pdf/eco-certification-benchmarks/seafood-watch-eco-certification-benchmark-asc-farmed-salmon.pdf.
8	J. H. Tidwell, Freshwater Prawns (2014). https://www.seachoice.org/wp-content/uploads/2015/04/MBA_SeafoodWatch_Freshwater_Prawn_Asia_Report.pdf.
9	Seafood Watch Staff, Barramundi (2021). https://www.seafoodwatch.org/globalassets/sfw-data-blocks/reports/b/mba_seafoodwatch_perch_giant_barramundi_vietnam_report.pdf.
10	Seafood Watch Consulting Researchers, Rainbow Trout (2023). https://www.seafoodwatch.org/globalassets/sfw-data-blocks/reports/t/seafood-watch-rainbow-trout-chile-28292.pdf.
11	J. Stoner, G. Banner-Stevens, Freshwater Eels (2014). https://www.seafoodwatch.org/globalassets/sfw-data-blocks/reports/E/MBA_SeafoodWatch_Eel_Asia.pdf.
12	C. Ma, Pacific Bluefin Tuna (2021). https://www.seafoodwatch.org/globalassets/sfw-data-blocks/reports/T/MBA_SeafoodWatch_Farmed_bluefin_tuna_Japan.pdf.
13	M. Pahlow, P. R. van Oel, M. M. Mekonnen, A. Y. Hoekstra, Increasing pressure on freshwater resources due to terrestrial feed ingredients for aquaculture production. Sci. Total Environ. 536, 847–857 (2015).
14	K. Green, Fishmeal and fish oil facts and figures December 2016, Seafish. https://www.seafish.org/document/?id=30fa924f-6f82-451d-90d7-60ba59c8c4bc.
15	FAO, Fishery and Aquaculture Statistics. Global aquaculture production 1950-2021 (FishStatJ). In: FAO Fisheries and Aquaculture Division [online], Updated 2023 (2023); www.fao.org/fishery/en/statistics/software/fishstatj.
16	R. L. Naylor, R. J. Goldburg, J. H. Primavera, N. Kautsky, M. C. M. Beveridge, J. Clay, C. Folke, J. Lubchenco, H. Mooney, M. Troell, Effect of aquaculture on world fish supplies. Nature 405, 1017–1024 (2000).
17	T. Cashion, P. Tyedmers, R. W. R. Parker, Global reduction fisheries and their products in the context of sustainable limits. Fish Fish. 18, 1026–1037 (2017).
18	Y. Stratoudakis, A. Marçalo, Sardine slipping during purse-seining off northern Portugal. ICES J. Mar. Sci. 59, 1256–1262 (2002).
19	M. Tenningen, F. Zimmermann, K. Enberg, Pre-catch and discard mortality in Northeast Atlantic herring and mackerel fisheries: consequences for stock estimates and advice. ICES J. Mar. Sci. 78, 2603–2614 (2021).
20	R. Tejerina, M. Hermida, G. Faria, J. Delgado, The purse-seine fishery for small pelagic fishes off the Madeira Archipelago. Afr. J. Mar. Sci. 41, 373–383 (2019).
21	L. Fauconnet, C. K. Pham, A. Canha, P. Afonso, H. Diogo, M. Machete, H. M. Silva, F. Vandeperre, T. Morato, An overview of fisheries discards in the Azores. Fish. Res. 209, 230–241 (2019).
22	Borges, Erzini, Bentes, Costa, Gonçalves, Lino, Pais, Ribeiro, By-catch and discarding practices in five Algarve (southern Portugal) métiers. J. Appl. Ichthyol. 17, 104–114 (2001).
23	J. Ruiz, M. Louzao, I. Oyarzabal, L. Arregi, E. Mugerza, A. Uriarte, The Spanish purse-seine fishery targeting small pelagic species in the Bay of Biscay: Landings, discards and interactions with protected species. Fish. Res. 239, 105951 (2021).
24	D. A. Ramírez, “ALTERNATIVAS TECNOLÓGICAS PARA EL CONTROL DE DESCARTES Y REDUCCION DE CAPTURA DE JUVENILES EN LA PESQUERIA DE ANCHOVETA.” (Reporte Tecnico del estudio, 2018).
25	R. E. Olsen, F. Oppedal, M. Tenningen, A. Vold, Physiological response and mortality caused by scale loss in Atlantic herring. Fish. Res. 129–130, 21–27 (2012).
26	M. Tenningen, A. Vold, R. E. Olsen, The response of herring to high crowding densities in purse-seines: survival and stress reaction. ICES J. Mar. Sci. 69, 1523–1531 (2012).
27	I. Huse, A. Vold, Mortality of mackerel (Scomber scombrus L.) after pursing and slipping from a purse seine. Fish. Res. 106, 54–59 (2010).
28	S. J. Lockwood, M. G. Pawson, D. R. Eaton, The effects of crowding on mackerel (Scomber scombrus L.) — Physical condition and mortality. Fish. Res. 2, 129–147 (1983).
29	R. W. Mitchell, S. J. Blight, D. J. Gaughan, I. W. Wright, Does the mortality of released Sardinops sagax increase if rolled over the headline of a purse seine net? Fish. Res. 57, 279–285 (2002).
30	F. O. Düzbastılar, Z. Tosunoğlu, T. Ceyhan, M. H. Kaykaç, C. Aydın, Ö. Güleç, G. Metin, A Variation in the Mortality of European Anchovy and European Pilchard After Sieving and Discarding from a Purse Seine Fishery in the Eastern Mediterranean. Turk. J. Fish. Aquat. Sci. 23 (2022).
31	J. Poore, T. Nemecek, Reducing food’s environmental impacts through producers and consumers. Science 360, 987–992 (2018).
